# Supplementary material for: Active Peptide AR-9 From Eupolyphaga sinensis Reduces Blood Lipid and Hepatic Lipid Accumulation by Restoring Gut Flora and Its Metabolites in a High Fat Diet–Induced Hyperlipidemia Rat
Source: Front Pharmacol. 2022 Sep 13;13:918505. doi: 10.3389/fphar.2022.918505 (PMC9514323; doi:10.3389/fphar.2022.918505)
Supplement: Supplementary file 1 [file DataSheet1.csv]

Peptide	Mass	Length	m/z	RT
AVFPSIVGR	944.5443	9	473.28	37.51
AVFPSIVGRP	1041.597	10	1042.6055	41.7
EITALAPSTIK	1142.6547	11	1143.662	35.78
TAPGIVASANTAGGF	1332.6674	15	1333.6775	47.56
VAAPVAVAAPVA	1034.6124	12	518.3144	48.12
GIITNWDDMEK	1320.6021	11	1321.6116	43.64
NISGWLEK	945.4919	8	946.499	27.46
HQGVMVGMGQK	1170.5638	11	1171.5725	9.31
AVFPSIVG	788.4432	8	789.4507	53.95
MVYPDFK	898.4258	7	899.4333	25.16
VAAAPVAKVAAVAAP	1304.7815	15	653.3992	33.56
IWHHTFY	1002.4712	7	1003.4784	15.34
IHFGPSGK	841.4446	8	842.4521	9.12
AAPALAHAPVAY	1150.6134	12	576.3147	26.77
VAAPVAY	689.3748	7	690.3826	22.25
VPTSVPVLGK	995.6015	10	996.609	27.89
VAPEEHPILL	1116.6179	10	1117.6252	34.69
LFVSLEQK	962.5436	8	963.5511	28.92
LIDDHFLFK	1146.6073	9	574.3121	44.94
ISLTTQLEDTK	1247.6609	11	1248.6694	29.66
VNELTTINVNLASAK	1585.8676	15	793.9419	48.96
TTLEASLH	870.4447	8	871.4521	13.39
ANTVLSGGTTMYPGIADR	1822.8883	18	912.4517	45.41
AAAPAVVAAPAVAK	1205.7131	14	1206.7216	22.56
GLGLGHGLGY	942.4923	10	943.4996	34.29
AYDIQDALTGDSK	1395.6517	13	1396.6628	39.38
AAVLPVESSVVK	1197.6969	12	1198.7053	32.75
AEIGIAMGSGTAVAK	1374.7177	15	1375.7273	30.63
HQGVM(+15.99)VGMGQK	1186.5587	11	1187.5665	8.53
VAAAPVAY	760.4119	8	761.4193	26.04
VAAPVAVAAPVAR	1190.7135	13	1191.7212	29.25
AYDIQDALTGDAK	1379.6569	13	1380.667	41.24
AYDIQDAITGDAK	1379.6569	13	1380.667	41.24
VEIDRFPY	1037.5182	8	519.7673	40.03
VELDRFPY	1037.5182	8	519.7673	40.03
KYPDDKPLGFPFD	1537.7452	13	769.881	50.58
DLTDYLMK	997.479	8	998.4872	52.51
APSFDSAIIK	1047.5601	10	1048.5684	31.25
GVVIGTGL	714.4276	8	715.4357	42.88
YC(+57.02)GYPENLLLPK	1465.7275	12	1466.7383	51
YC(+57.02)GYPENLLIPK	1465.7275	12	1466.7383	51
AAPAVSY	677.3384	7	678.3459	15.55
MVSDIANAWK	1133.554	10	1134.5603	34.76
GAPGFHSPY	931.4188	9	932.4263	16.65
GLGHGLGY	772.3868	8	773.3934	15.5
AVDSLVPIGR	1025.5869	10	513.8015	35.26
GLGSGLGY	722.3599	8	723.3674	30.1
VDIATPVVK	940.5593	9	941.5662	23.61
TVPIYEGY	940.4542	8	941.4629	40.91
DLLDQIGEGGR	1171.5833	11	1172.5929	46.51
NEVPPHIF	951.4814	8	952.4888	31.85
FVEWIPNNVK	1244.6553	10	1245.6642	46.45
AGLQFPVGR	943.5239	9	472.7695	30.42
LIDFGLATK	976.5593	9	977.5674	45.24
ISLTTQLEDTKR	1403.762	12	702.8881	19.96
KYPDDKPLGFPF	1422.7183	12	712.3671	50.81
ITLELGGK	829.4909	8	830.4993	23.29
ITIEIGGK	829.4909	8	830.4993	23.29
AAPAVAAHGLLGVAY	1379.7561	15	690.8855	51.36
SLVEPDGTR	972.4876	9	973.4945	10.51
VFLENVIR	988.5706	8	989.5784	43.27
VSSTLSGLEGELK	1318.698	13	1319.7065	40.49
LGAPAVGY	746.3962	8	747.4039	29.29
AVAPVAVAHAAPVA	1242.7084	14	622.3621	31.71
LPIFGQVK	900.5433	8	901.5504	34.95
ANTVLSGGTTM(+15.99)YPGIADR	1838.8833	18	920.4497	35.56
TIVDITSHK	1012.5553	9	1013.5631	11.9
SYGNLGQVSTY	1187.5459	11	1188.5542	36.75
GIRPAINVGL	1008.608	10	1009.6152	41.63
AIGHTPAATAPLG	1175.6299	13	1176.6375	18.67
ALGHTPAATAPLG	1175.6299	13	1176.6375	18.67
GQFYPLTGM(+15.99)TK	1257.6063	11	1258.614	24.05
TALAIDTIINQK	1299.7397	12	1300.7512	50.46
TPLAAPVAK	866.5225	9	867.5306	12.42
TPNMYFK	899.4211	7	900.4286	16
ALGHTPAATAPL	1118.6084	12	1119.6165	19.94
AIGHTPAATAPL	1118.6084	12	1119.6165	19.94
YAAPALGY	824.4068	8	825.4142	35.71
YAAPAIGY	824.4068	8	825.4142	35.71
DLTDYLM(+15.99)K	1013.4739	8	1014.4819	41.09
DFVAGGVAAAISK	1204.6451	13	1205.6577	47.41
AVAPGLGY	746.3962	8	747.4038	25.43
IHFPLVTY	988.5382	8	989.5464	53.17
LHFPLVTY	988.5382	8	989.5464	53.17
FTLELAK	820.4694	7	821.4772	31.41
ALGLPIERPK	1092.6655	10	547.3409	22.38
PFKPVENPK	1054.5811	9	528.2986	8.74
GQFYPLTGMTK	1241.6115	11	1242.6184	38.09
VAAPLAVAAPVA	1048.6281	12	525.3228	52.74
VAPVVAVK	781.5062	8	391.7608	12.65
GGVAEVGFGR	947.4824	10	948.4899	17.17
VAHAAAPVAVAH	1112.609	12	371.8776	9.73
AYEPVWAIGTGK	1290.6608	12	1291.6704	42.75
TALVTGAATGIGLEYVK	1662.9192	17	832.4674	52.77
HQGVMVGM	857.3888	8	858.3955	15.37
HQGVMVGM(+15.99)GQK	1186.5587	11	594.287	7.82
YSEILEVIK	1092.6067	9	1093.6155	46.51
HLNLAPAPGTI	1102.6135	11	1103.6226	36.32
SLVEPDGTVR	1071.556	10	1072.5627	14.82
LWGQHPIRPF	1249.672	10	417.5648	40.79
KYPDDKPLGFPFDR	1693.8463	14	565.6234	36.77
VEWIPNNVK	1097.5869	9	1098.5948	28.8
GIITNWDDM(+15.99)EK	1336.5969	11	1337.6071	30.22
LSFDSSFAPQTGSK	1470.699	14	1471.7129	38.58
AYGAAPALAY	966.481	10	967.49	42.76
LSAELGNF	849.4232	8	850.4298	48.56
PFFPGLVK	903.5218	8	904.5302	46.01
LPGGLHGL	762.4388	8	763.4457	25.1
LSFPGVK	746.4326	7	374.2241	25.47
HAQDALGQY	1001.4567	9	1002.4639	11.43
PVAAPVAHVAAPL	1211.7026	13	606.8595	52.68
HAVVGISR	837.4821	8	838.4894	8.6
VVPPILMETGK	1182.6682	11	592.3418	42.83
HQGVM(+15.99)VGM(+15.99)GQK	1202.5536	11	602.2847	7.21
IGLFGGAGVGK	974.5549	11	975.5634	33.19
VGINYQPPTVVPGGDLAK	1823.9781	18	912.9965	51.84
APAYAHAPVAAAY	1271.6298	13	1272.6394	23.28
FQAPWFDK	1037.4971	8	1038.5043	43.98
SYELPDGQVITIGNER	1789.8846	16	895.9495	51.58
AAPAVVAAPAVAK	1134.676	13	1135.6821	20.35
ITASVM(+15.99)HMGGMK	1277.593	12	639.8046	11.48
GIVQSANY	850.4185	8	851.426	19.81
ALDSMQASLEAEAK	1462.6973	14	732.3567	33.99
FTTELEVKPGGK	1304.6975	12	653.3567	16.55
LPTPSWGNHTPIFK	1593.8303	14	797.9224	44.31
VAATNLPVGPAAP	1176.6503	13	1177.6595	45.88
FRPIHDFGY	1150.5559	9	576.286	25.39
VAFTGSTEVGR	1122.5669	11	1123.5751	15.21
IINVIGEPIDER	1366.7456	12	684.3806	45.5
AAAPVAAVHAAPVAAVHAA	1663.9158	19	832.965	29.66
NILFSGTNVAAGK	1290.6931	13	1291.7017	33.4
YDIQDALTGDSK	1324.6146	12	1325.6227	39.71
IANAIVAPGK	952.5706	10	953.5786	13.51
PIIEDYHGGFK	1274.6295	11	425.8842	20.96
AIAAPAVAY	845.4647	9	846.4721	37.74
SGDVVQGSY	910.4032	9	911.4108	14.51
VTGAATGIGLEYVK	1377.7504	14	689.8826	37.25
AAVHAAPVAAVH	1112.609	12	557.3123	9.72
AQAPLAY	732.3806	7	733.3876	25.93
VIGVPYPEIK	1113.6433	10	1114.6511	43.32
PIAVAAPVY	899.5116	9	900.5193	48.43
VVQVAIPSQDTTR	1412.7623	13	707.3885	25.12
APAIHAAPLAY	1093.592	11	547.8033	34.86
APVAVAAPVAY	1027.5702	11	514.7936	47.3
LSVDYGK	780.4017	7	781.4093	11.51
FVEIDRFPY	1184.5865	9	1185.5947	53.28
FVELDRFPY	1184.5865	9	1185.5947	53.28
VAAPALAY	774.4276	8	775.4355	36.46
VAAAPVAVAAPAV	1105.6495	13	1106.6584	47.3
LAHAPVAY	840.4493	8	841.457	13.36
AALPSHVVTL	1006.5811	10	1007.5888	34.79
AALPSHVVTLL	1119.6652	11	1120.6733	52.13
LEIALDHANK	1122.6033	10	1123.6123	16.48
TVAAPVAY	790.4225	8	791.4301	26.45
DVVIFHK	856.4807	7	857.488	15.69
AGVSGTVK	717.4021	8	718.41	6.98
VAAPAYGY	810.3912	8	811.3979	22.11
HPLLEYK	898.4912	7	450.2532	11.23
LQQFFN(+.98)HHMF	1348.6023	10	450.5421	42.73
AGFAGDDAPR	975.441	10	976.4489	9.78
AVAAPAVGY	817.4333	9	818.441	30.47
ATAEVSIL	802.4436	8	803.4517	44.63
TTGIVLDSGDGVSH	1356.6521	14	679.3336	24.78
TEAPLNPK	868.4654	8	869.4731	8.99
AAPAPVAVVEPVK	1246.7285	13	1247.7361	30.1
SAAPAVAHI	835.4552	9	836.4622	14.98
SAAPAVAHL	835.4552	9	836.4622	14.98
GLAAGIVTK	828.5069	9	829.5144	15.24
LPLQDVYK	974.5436	8	975.5526	26.67
FLQAANAC(+57.02)R	1049.5076	9	1050.5155	10.87
IKIIAPPER	1035.644	9	346.2218	15.34
AAAPAVAY	732.3806	8	733.3882	16.93
FSVTGYPTLK	1111.5913	10	1112.6003	37.99
GQEVLDSGFPIR	1316.6724	12	1317.6801	45.09
TTLTAAITK	918.5386	9	919.5457	15.23
HAAPAIGY	798.4024	8	799.4097	11.83
YPDDKPLGFPFDR	1565.7513	13	783.8838	46.89
ITASVM(+15.99)HM(+15.99)GGMK	1293.588	12	647.8011	8.63
LGAPAVATY	861.4596	9	862.4668	32.3
IGAPAVATY	861.4596	9	862.4668	32.3
VETGVLKPGMVVTF	1475.8058	14	1476.8109	54.22
YPNGQEVPVRPY	1417.699	12	709.8569	26.7
LNVPVVGGH	890.4974	9	891.5051	28.47
M(+15.99)VYPDFK	914.4208	7	915.4288	17.2
AAPLGVAY	760.4119	8	761.4196	33.96
SGGTTMYPGIADR	1324.6082	13	1325.6167	19.95
TTINVNLASAK	1130.6295	11	1131.6362	22.16
GGGFATVSSSY	1031.4559	11	1032.4631	29.13
PIFGQVK	787.4592	7	788.4666	14.92
KPGPPFGPGGPF	1153.5919	12	577.8043	40.69
PGGLLDFK	845.4647	8	423.7397	33.38
IGNSTAIQELFK	1319.7085	12	660.8629	50.4
AAPLALGHTPAATAPL	1470.8195	16	736.4174	46.6
AAPIAIGHTPAATAPL	1470.8195	16	736.4174	46.6
IVAAGTGEFEAGISK	1448.7511	15	725.3823	44.39
ISGWLEK	831.449	7	832.4561	19.04
AAPAAPVAVAH	973.5345	11	974.542	13.28
APAVVAHAIPQT	1173.6506	12	587.8329	19.76
FLPIFGQVK	1047.6117	9	1048.6195	53.2
INRPGLF	815.4653	7	408.7402	22.24
INRPGIF	815.4653	7	408.7402	22.24
YPN(+.98)GQEVPVRPY	1418.683	12	710.3492	34.81
GPFITALGK	902.5225	9	903.5312	31.1
APAVAAAPVAY	999.5389	11	1000.5469	39.25
AFDKIIGEWK	1205.6444	10	1206.652	37.98
AAHAAPVAY	869.4395	9	870.4464	10.41
LLLPGELAK	952.5957	9	953.6028	40.49
LVAAIPELK	952.5957	9	953.6028	40.49
GKPIIALPSVTNK	1336.8077	13	669.4114	29.96
VGLEIKPAK	953.5909	9	477.8033	11.91
TVLSGGTTMYPGIADR	1637.8083	16	819.9121	41.94
SIILESQLPK	1126.6598	10	564.3378	36.72
GGYGHGLGY	879.3875	9	880.3947	12.7
VLGAPPHVQVH	1152.6404	11	577.3279	14.69
LAYLGVGALGGR	1145.6556	12	1146.6633	45.92
MDQLTNQLK	1089.5488	9	1090.5565	15.88
LTTPTYGDLNHL	1343.6721	12	672.8444	46.27
FTVPSPPGTPTIVK	1439.8024	14	720.9088	51.55
PYPVAVPHPV	1074.5862	10	1075.5925	33.57
QLFHPEQLITGK	1409.7666	12	705.892	39.18
AGIPLNNNFVK	1185.6506	11	593.8331	34.81
FHVHTEVPSFVK	1425.7405	12	476.2546	24.73
AAPALSYHPAPVA	1263.6611	13	1264.6697	27.34
INGPFTPDLAHPISK	1605.8514	15	536.2917	39.47
ASPKPEINWF	1187.5974	10	1188.606	47.66
IGNTTAIQEIFK	1333.7241	12	667.8696	50.03
IGNTTAIQELFK	1333.7241	12	667.8696	50.03
AAAPVAAVH	805.4446	9	806.4518	9.59
EITALAPSTMK	1160.6111	11	1161.6184	25.47
IHQAVQEGMIF	1271.6332	11	636.8239	37.29
INLGVGAY	805.4333	8	806.4417	46.45
AAASIVFK	805.4697	8	806.4775	16.7
AAASLVFK	805.4697	8	806.4775	16.7
LGASVTGDPSHATY	1374.6415	14	688.3286	18.87
YFPTQAL	838.4225	7	839.4298	45.89
YFVELDRFPYHVK	1711.8722	13	856.9445	47.2
VGAGAPVYL	845.4647	9	846.4727	41.74
AVAPAVVAAPAVAK	1233.7444	14	1234.7537	30.97
LLTLEISNPTK	1227.7074	11	1228.7195	44.69
GHLAC(+57.02)VSF	889.4116	8	890.419	23.44
GYLGAPAVGY	966.481	10	967.4897	47.27
AHAPAVFL	824.4545	8	825.4624	27.75
VVVTGAAGQIAY	1147.6237	12	574.8193	43.09
AWDDHLK	883.4188	7	884.4263	10.56
AIGHYAGTVSY	1137.5454	11	1138.5522	18.88
LAM(+15.99)VEADLER	1161.5699	10	581.7925	20.12
VFGQSGAGNNWAK	1334.6367	13	668.3263	16.94
NLYPAPY	836.4068	7	837.4138	37.17
VAAPVAAY	760.4119	8	761.42	23.91
AAFYPLNGPSK	1163.5974	11	1164.6067	26.66
ASAHLEGGAK	939.4774	10	470.7461	1.58
AHAAPLAY	812.418	8	813.425	12.47
TIVDITSH	884.4603	8	885.4678	19.09
VLSGGTTMYPGIADR	1536.7606	15	769.3873	34.55
IAPGFVFGETNK	1278.6608	12	640.3381	41.01
GAAPALSY	748.3755	8	749.3831	24.69
LAMVEADLER	1145.5751	10	573.7953	31.33
LQSITAELEEIR	1400.7511	12	701.3836	52.56
IIGDGLTNIVVK	1240.739	12	1241.7461	51.48
VLPSITTEVLK	1198.7173	11	600.3668	50.18
FRC(+57.02)PEALFQPS	1350.639	11	676.3279	42.75
KYPDDKPLGYPFD	1553.7401	13	777.8771	37.22
VVPPILM(+15.99)ETGK	1198.6631	11	600.3391	31.99
WVNAVHVPPK	1145.6345	10	382.8858	16.04
SLEIEVK	816.4592	7	817.4662	18.06
SLELEVK	816.4592	7	817.4662	18.06
SVHVSWDSF	1062.4771	9	1063.4843	43.88
TSQVIKPSLGAL	1212.7078	12	607.3624	39.05
THFTWSTDEVK	1349.6251	11	675.8198	24.05
M(+15.99)VSDIANAWK	1149.5488	10	1150.5571	27.28
ANQVGPWIER	1168.5989	10	1169.6074	22.94
IDILHLEFAK	1197.6757	10	599.8456	53.41
HLPNDPLFK	1079.5763	9	540.7961	20.55
GAGQNIIPASTGAAK	1354.7205	15	678.3678	16.05
VAAPVARAVAAPLA	1275.7662	14	638.8905	37.29
HEIGTIGIM	969.4954	9	970.5035	36.61
AYLGVGALGGR	1032.5715	11	517.2935	30.22
LYLDGLIGK	990.575	9	991.5833	51.92
AAPAAVGY	718.3649	8	719.3716	15.4
LPLQDVY	846.4487	7	847.4564	47.4
AQFGAELNDLR	1232.6149	11	1233.6249	35.06
LFGDFDGTK	998.4709	9	999.48	31.05
RPLADIGF	887.4865	8	888.4941	39.29
HALM(+15.99)TWGDK	1073.4965	9	537.7555	9.36
AM(+15.99)VGIVAGGGR	1002.528	11	502.2715	11.64
VVVRPAGSAL	967.5814	10	484.7983	15.95
LTDYLMK	882.4521	7	442.2333	20.75
LVGNIPGNK	910.5236	9	911.5309	11.82
HGPISVAIDASHK	1330.6993	13	666.3571	11.75
SYTSPEGYPVK	1226.5819	11	1227.5897	14.89
GQHPIRPF	950.5086	8	951.5167	10.59
AAPAVAK	626.3751	7	627.3828	6.59
PAVAAVAAPAPVSHV	1355.7561	15	1356.7639	38.23
KPLGFPFD	919.4803	8	920.486	47.74
FDLM(+15.99)YAK	902.4208	7	903.4282	22.13
FDIM(+15.99)YAK	902.4208	7	903.4282	22.13
LNHKPFTY	1018.5236	8	510.2699	10.54
VAFTGSTEVGK	1094.5608	11	1095.569	14.1
VETGVLKPGM(+15.99)VVTF	1491.8007	14	746.9083	51.58
VIHNLPVIAK	1102.6863	10	552.3513	18.88
ITASVMHM(+15.99)GGMK	1277.593	12	639.8047	10.8
IGIMPGHIHK	1101.6117	10	551.8134	11.16
TYLWGQHPIRPF	1513.783	12	505.602	47.5
IWHHTFYNEL	1358.6407	10	680.3278	28.58
PLN(+.98)GFNAVVH	1067.5399	10	534.777	34.53
QTVAVGVIK	913.5596	9	914.5663	16.55
TNLKPIVIK	1024.6644	9	513.34	14.74
GGVAEVGFG	791.3813	9	792.3893	31.53
VYRPSLDTF	1096.5553	9	549.2856	34.79
GGSLSLGGLHGGSL	1210.6306	14	1211.6395	40.44
SGAPIPVVEWTK	1282.6921	12	1283.7009	50.3
VIATPANWTPGTK	1354.7245	13	678.3699	30.37
AAPVAAAH	706.3762	8	707.3835	7.48
AEIGIAM(+15.99)GSGTAVAK	1390.7125	15	696.3638	18.03
AFSYC(+57.02)GVGSN(+.98)R	1217.5135	11	609.7643	16.99
GLAYGAGLGYG	997.4869	11	998.4944	45.21
HTVQVNY	859.4188	7	860.426	10.56
IAIHLPSPVVAQK	1371.8237	13	686.921	39.74
LSYHPAPVA	953.497	9	954.5042	15.57
AAPAVAAAPAAVGY	1198.6345	14	1199.6436	42.55
IGPLGLSPK	880.5381	9	881.5449	26.59
ATFDQLGR	906.4559	8	907.4636	15.11
LNLGMGTY	867.416	8	868.4245	46.89
NLLSVAYK	906.5175	8	907.5254	27.18
KLEQEISGLK	1143.6499	10	572.8325	12.87
GYSFTTTAE	975.4185	9	976.4253	24.94
TPSFGSTL	808.3967	8	809.4043	34.47
GNLGQVSTY	937.4505	9	938.4576	21.2
LTQEAVSDLER	1259.6357	11	630.825	19.43
TFAAPVVAAPVLK	1282.7649	13	642.3904	50.56
AYQDAFEISK	1170.5557	10	1171.5613	25.08
LGNPIPDVTWTK	1339.7136	12	670.8647	49.94
KAEIGIAMGSGTAVAK	1502.8126	16	752.4135	19.02
IMELINNVAK	1143.6322	10	1144.6401	39.5
VSLDINHAY	1030.5083	9	516.2619	30.67
IVSSPNRPWWE	1369.6779	11	685.8466	37.26
LSAELGN(+.98)FR	1006.5083	9	504.2619	31.42
LDANELINNFK	1289.6615	11	645.8387	53.1
VNQIGSVTESIK	1273.6877	12	637.8519	21.8
VAAPLGY	689.3748	7	690.3833	28.24
ADLVNNLGTIAK	1227.6823	12	1228.6874	38.62
NEVPPHIFA	1022.5185	9	1023.5247	30.73
LSQENLELTK	1173.6241	10	1174.6328	18.97
AGGVLGVNFK	960.5392	10	961.5466	30.31
LM(+15.99)NNHLGK	941.4753	8	471.7455	6.45
TPSFGSTLL	921.4807	9	922.4875	53.8
HIVGSPF	755.3966	7	756.4031	24.71
IPSAVGY	705.3697	7	706.3767	23.61
IHFPLVT	825.4749	7	826.4828	46.74
LHFPLVT	825.4749	7	826.4828	46.74
VGVDLNLK	856.5018	8	857.5098	26.84
MDALENQLK	1060.5222	9	1061.531	18.4
LNPAGVTY	833.4283	8	834.4346	26.42
VGVVGM(+15.99)LDPPR	1154.6117	11	578.3144	27.05
KVEGDLK	787.4439	7	394.7295	1.01
IKFETSTTSTVF	1359.6921	12	680.8534	43.99
VKEPSTVVVK	1084.6492	10	543.3323	9.33
LLSGVTIAQ	900.528	9	901.5359	43.24
SQPSLFWK	991.5127	8	992.5233	30.39
SQPSIFWK	991.5127	8	992.5233	30.39
VFPSIVGRP	970.5599	9	971.5681	33.67
GLSPVHH	745.3871	7	746.3943	7.71
MVGPIEEVVQK	1227.6533	11	614.834	34.94
KTPSFGSTLL	1049.5757	10	1050.5835	37.71
HAVVGIS	681.381	7	682.3887	10.48
VLDVSGSMSGR	1106.5389	11	1107.5498	16.79
PYPVAVPKPY	1129.6172	10	565.8159	37.01
HAPVAAAY	798.4024	8	799.41	9.94
AHAAPVAY	798.4024	8	799.41	9.94
LSMLYPASTGR	1194.6067	11	1195.6145	29.26
VSLELGGK	801.4596	8	802.4674	16.89
GLVQDLFK	918.5175	8	919.5252	50.76
HALM(+15.99)TWGDKF	1220.5648	10	611.2894	21.22
SWKPSIPIGPR	1236.6979	11	413.2397	31.86
VMVGMGQK	848.4248	8	425.2193	10.33
FGIPQAAIDSVNK	1358.7194	13	680.3671	46.56
GQVITIGNER	1085.5829	10	1086.5911	15.21
AVVAAPVAK	824.512	9	825.5194	11.15
TAPGIVAS	714.3912	8	715.3989	14.61
NIHEIEK	881.4606	7	441.7377	7.48
IGGWGNTK	831.4239	8	832.4312	10.38
ESTLHLVL	910.5124	8	911.5197	43.45
IHFPLVTYAPVISAEK	1783.9872	16	893.0006	54.27
IHFPLVTYAPVLSAEK	1783.9872	16	893.0006	54.27
VNAVNPGVIVTEIHK	1588.8937	15	530.6392	44.63
AAAPVVH	663.3704	7	664.3782	8.41
AGTVSYNISGWLEK	1523.762	14	762.8888	52.89
PITGIGGT	714.3912	8	715.3984	20.22
GQIFRPDNF	1092.5352	9	1093.5455	32.08
GQLFRPDNF	1092.5352	9	1093.5455	32.08
FVEIDRFPYK	1312.6815	10	657.3487	36.34
FVELDRFPYK	1312.6815	10	657.3487	36.34
DTPEVVAAK	928.4865	9	929.4935	10.92
ALDFIASK	863.4752	8	864.4825	25.41
ITASVM(+15.99)HMGGM(+15.99)K	1293.588	12	432.204	8.96
YAAPAVH	727.3653	7	364.6902	9.46
LLNQAWAELK	1184.6553	10	593.3363	45.12
VLSAGDHIINNK	1279.6885	12	640.8523	12.03
ADVEAILIK	970.5698	9	971.5784	38.4
IQQPNYY	924.4341	7	925.4409	19.26
VVNAPIFH	895.4916	8	896.4951	24.62
HYFVEIDR	1077.5243	8	539.7695	18.84
HYFVELDR	1077.5243	8	539.7695	18.84
FVEWIPN(+.98)NVK	1245.6393	10	623.8273	48.53
AAIAAALAPEVR	1151.6663	12	576.841	33.55
PVAGITVAK	854.5225	9	855.5292	13.07
VIVITGDNK	957.5495	9	958.5577	13.15
VAVPVPQPYPVK	1292.7493	12	647.3822	41.81
APIRPDVVNF	1126.6134	10	564.3152	40.69
FPGQLNADLR	1129.588	10	565.8014	31.38
EAGAGSLAISVEGPSK	1471.7518	16	736.8832	31.61
LMNNHLGK	925.4803	8	463.7481	8.23
IITSGGVTYK	1037.5757	10	1038.5828	13.28
GPISLGTPPQK	1093.6132	11	1094.6206	18.34
GLAYGAGLGY	940.4654	10	941.4735	47.12
AIGHTPAATAPLGH	1312.6887	14	657.3518	12.63
ITASVMHMGGMK	1261.5981	12	631.8064	18.06
SAAPAVAHISY	1085.5505	11	1086.5599	22.71
SINVEAYPKPTIK	1458.8082	13	730.4119	24
C(+57.02)IIPNELK	985.5266	8	986.5361	27.33
MQDLVDK	847.4109	7	848.4184	10.46
TFC(+57.02)PTNLGTTVR	1365.6711	12	683.8433	28.9
LLGPTHNVK	977.5658	9	326.8629	8.76
LATATAK	674.3962	7	675.4045	5.01
NTVLSGGTTMYPGIADR	1751.8512	17	876.9329	43.86
LGLGHGLGY	885.4708	9	886.4779	31.02
LEVISGETLPKPDR	1552.8461	14	518.6231	30.42
LAGADIETY	951.4549	9	952.4629	33.96
SQWSPALTISK	1216.6451	11	1217.6547	34.42
N(+.98)GFNAVVH	857.4031	8	858.4106	23.15
IFIGNLADK	989.5546	9	990.5638	32.13
HIVGSPFK	883.4916	8	884.5001	11.62
LLLIGDSGVGK	1070.6335	11	1071.6445	41.95
LLIIGDSGVGK	1070.6335	11	1071.6445	41.95
ILMVGLDAAGK	1086.6107	11	1087.6189	41.98
LNLAPAPGTI	965.5546	10	966.5623	51.96
GLQGSLEDQLH	1195.5833	11	598.7992	26.79
VVDALGNPIDGK	1196.64	12	599.3272	25.93
SFPVTIENK	1033.5444	9	1034.5527	23.86
VDFNVPLK	930.5175	8	931.5237	38.61
VDFNVPIK	930.5175	8	931.5237	38.61
ILGTPPHVQIH	1210.6823	11	606.3491	21.67
SVHLEATLTPVNDPTMK	1851.9401	17	926.9781	36.98
YPLTGMTK	909.463	8	910.47	14.88
MGHAGAIISGGK	1097.5652	12	549.7903	8.97
HSDLDELLNEAK	1382.6677	12	692.3418	38.74
TLTIIDTGIGM(+15.99)TK	1378.7378	13	690.3763	45.4
PAAYAAPAAY	964.4654	10	965.4724	25.66
APAAYAAPAY	964.4654	10	965.4724	25.66
MQDLVDKLQQK	1344.7072	11	673.3618	20.07
AVHAAPAPVAY	1065.5607	11	1066.5703	23.42
AYGAGLGY	770.3599	8	771.3669	24.94
DIQDALTGDAK	1145.5564	11	1146.5649	27.23
DIQDAITGDAK	1145.5564	11	1146.5649	27.23
MPGITSF	751.3574	7	752.3657	50.66
GLDPEALTGK	999.5236	10	1000.5312	25.62
LDHKFDLMYAK	1379.6907	11	460.9046	21.53
LDHKFDIMYAK	1379.6907	11	460.9046	21.53
LSFAAGM	695.3312	7	696.3386	43.19
LTYFPVK	866.4902	7	867.4982	27.13
YLHNLGVPEK	1168.624	10	390.5482	13.7
FPSIVGR	774.4388	7	775.4453	37.44
TVLSGGTTM(+15.99)YPGIADR	1653.8032	16	827.9088	32.43
LVPLEETIK	1040.6117	9	1041.6201	31.85
DVIIFHK	870.4963	7	871.5042	18.82
WVEMAIH	884.4214	7	885.429	29.84
VVGNNLK	742.4337	7	743.4413	7.84
AYPSLRPY	965.497	8	966.5048	22.99
IMDPNIIGGEHY	1357.6337	12	679.8252	40.04
LGGNFAYSTAESH	1352.5996	13	677.307	20.63
AGFAGDDAP	819.3398	9	820.3472	16.89
QFASGYPFK	1043.5076	9	1044.5155	24.66
DSYLSPVK	907.4651	8	908.4724	17.17
VLESLTGQQPVFSK	1531.8246	14	766.9203	43.62
MGGDLGQVY	938.4167	9	939.4245	34.34
ELGVHTVSVK	1067.5975	10	534.8073	12.29
KEQLNNLMTTL	1303.6805	11	652.8471	45.11
EVQDALTGDSK	1161.5513	11	581.7828	24.78
SYAYDIQDALTGDSK	1645.7471	15	823.8822	50.64
VSDPVNGF	833.3919	8	834.3998	31.33
VHLVLDAK	893.5334	8	894.54	12.99
YAAAPVAAY	895.4439	9	896.4504	31.4
FQLGVGQVIK	1087.6389	10	1088.6482	44.93
AAGPLQY	718.365	7	719.3721	22.11
FTTELEVK	965.507	8	966.5146	21.09
DVNAAIATIK	1014.5709	10	1015.5781	28.26
VSVVDLTVR	986.576	9	494.2957	35.32
VKPM(+15.99)LNVTR	1072.6063	9	358.5431	9.47
YGAAPALAHAPVAY	1370.6982	14	686.3575	40.74
LVLEVAQH	907.5127	8	908.5205	22.89
LIPVSDPTMK	1099.5947	10	1100.6033	26.07
ALTVPELTQQ	1098.592	10	1099.6013	50.81
VAHAPLAVAAPVA	1185.6869	13	593.8511	33.05
VLPVESSVVK	1055.6227	10	1056.6298	23.02
IVASANTAGGF	1006.5083	11	1007.5168	26.25
STVAQIVK	844.5018	8	845.5088	11.72
GVSHTVPIYEGY	1320.635	12	661.325	31.26
KDVIIFHK	998.5912	8	500.3035	10.38
VYNKPLK	860.512	7	431.2639	7.32
NTSISAAK	790.4185	8	791.4258	6.99
NLEHDLDNL	1081.504	9	541.7596	34.95
HYTEGPLPDWLK	1454.7194	12	728.3674	45.65
AVHFVPK	796.4595	7	399.2374	8.97
AILGYLADKYGK	1310.7234	12	656.3685	34.33
AIIGYLADKYGK	1310.7234	12	656.3685	34.33
VFGSLETK	879.4702	8	880.4777	14.4
IFHSFGGGTGSGF	1269.5778	13	635.796	35.55
FIKPTVF	850.4952	7	851.5029	36.82
ISGLIYEETR	1179.6135	10	590.8141	25.82
TIGHQWY	903.4239	7	904.432	17.43
TLGHQWY	903.4239	7	904.432	17.43
AAPVAAAHGLL	989.5658	11	990.5719	26.89
HFHPEC(+57.02)FLC(+57.02)AY	1479.6063	11	740.8112	44.58
LTFC(+57.02)PTNLGTTVR	1478.7551	13	740.3862	46.74
AQFGAELN	848.4028	8	849.4094	23.51
PLALGHTPAATAPL	1328.7452	14	665.3813	41.54
PIAIGHTPAATAPL	1328.7452	14	665.3813	41.54
VSDPVN(+.98)GF	834.3759	8	835.3833	31.81
VPVPQPYPVHVK	1358.771	12	453.9312	23.95
TPNM(+15.99)YFK	915.416	7	916.4211	11.19
LTFGPPPAK	926.5225	9	464.2689	21.28
VGLAVDVVGQAGKPK	1436.8351	15	719.4257	24.49
IFGVSTL	735.4167	7	736.4245	54.43
TFQLGVGQVIK	1188.6866	11	1189.6962	47
ANAEAQLW	901.4294	8	902.4369	35.2
FMLGATDPK	978.4844	9	979.4924	21.55
GITINVAH	823.4552	8	824.4622	18.71
VADPVN(+.98)GF	818.381	8	819.3882	34.04
HVPGVADVPVTR	1245.683	12	623.8487	18.41
HRPDLIDYNK	1269.6465	10	635.8312	9.83
GVMVGMGQK	905.4463	9	906.4539	12.03
LAAEVLELAGNAAR	1396.7673	14	699.392	52.53
LGGNFAYSTAESHAY	1586.7001	15	794.3579	31.61
IAFSPAHM(+15.99)VPGIEPSPDK	1907.9451	18	636.9898	48.6
YAAPAVSY	840.4017	8	841.4091	27.97
KYPDDKPLGYPF	1438.7131	12	720.3647	36.9
ELEQTIQR	1015.5298	8	1016.5381	10.22
AAIAAALAPEV	995.5651	11	996.573	52.97
KLQSITAELEEIR	1528.8461	13	765.4303	43.21
EGLLDPAWEK	1156.5764	10	1157.5784	44.5
EPSTVVVK	857.4858	8	429.7505	9.51
MQKEITALAPSTIK	1529.8486	14	765.9313	24.41
APVAAVAHAPVAY	1235.6663	13	618.8407	31.1
LELDKPIIAK	1138.696	10	570.356	23.91
VPVDRPYPVHVPKPV	1697.9617	15	849.9874	26.39
AAFGLVAEGFK	1108.5917	11	555.3033	47.68
VLVSSNF	764.4069	7	765.4136	34.71
VATLGVEVHPL	1133.6444	11	567.8306	45.64
KKPGPPFGPGGPF	1281.6869	13	641.8511	25.73
IGFPWSEIR	1103.5763	9	1104.583	53.78
KPVIAAVNGY	1030.5811	10	516.3003	21.31
LFISPAMGDAHK	1285.6488	12	429.5573	24.05
ANTVLSGGTTMYPGIAD	1666.7872	17	834.4019	53.67
ATGIGLEYVK	1049.5757	10	1050.5831	27.28
NLTLNFGPQHPAAH	1515.7582	14	506.2607	27.6
NITLNFGPQHPAAH	1515.7582	14	506.2607	27.6
NLDIERPTY	1119.556	9	1120.5647	27.29
GFVGC(+57.02)IH	788.364	7	789.3719	15.16
SYHIFYQM(+15.99)M(+15.99)SGSVK	1708.7589	14	855.3868	17.85
VIVLNHPGQISN(+.98)GY	1510.778	14	756.397	39.89
VNLENSTYLK	1179.6135	10	1180.6221	21.85
IGYNPAAVAF	1021.5233	10	1022.5309	53.97
SSGDFILH	874.4185	8	875.4243	22.48
AQEAFEK	821.3919	7	822.3994	8
FYTPNMY	934.3895	7	935.3979	44.89
EPAVVAAPVAK	1050.6073	11	1051.6143	16.24
YVDMSIASK	1012.4899	9	1013.4978	17.36
GGSFGGGF	684.2867	8	685.2943	25.41
GLTLDQVK	872.4967	8	873.5047	17.35
IIVPELLK	923.6055	8	924.6133	51.36
GPIAGVPAIVN	1006.5811	11	1007.588	52.86
LQAQVGPVGPR	1120.6353	11	561.3251	16.37
NLNDEIAH	924.4301	8	925.437	11.82
AAPAIHAAPL	930.5287	10	466.2722	22.13
WATDYFLK	1042.5123	8	522.2639	48.56
WATDYFIK	1042.5123	8	522.2639	48.56
VELDRFPYHVK	1401.7405	11	468.2552	22.93
YAAPAYAHAPVAA	1271.6298	13	636.8229	22.91
APALSYHPAPVA	1192.624	12	597.319	25.12
YLGAPAVGY	909.4596	9	910.4677	42.77
TADPVNGF	819.3763	8	820.3837	26.54
YHADALGF	892.4079	8	893.4156	28.04
RPVPVPVPHPVPVAVP	1655.9874	16	553.004	50.68
AILGYLADK	962.5436	9	963.5529	33.94
AIIGYLADK	962.5436	9	963.5529	33.94
MGLTEYDAVK	1125.5376	10	1126.5458	24.63
FNYPSPALQ	1035.5026	9	1036.509	45.43
ITASVMH	757.3793	7	758.3867	10.67
VPVDRPYPVPVP	1333.7394	12	667.878	45.9
WLATIEDR	1002.5134	8	1003.522	26.89
VIPALN(+.98)GK	811.4803	8	812.4874	16.66
GDFDLTLPTGHHFTGK	1741.8423	16	871.9277	37.72
EYIAEWR	965.4606	7	966.4666	22.71
IHDLLGIPH	1013.5658	9	338.8624	27.93
VLTKPLGTQVAVNAH	1546.8831	15	774.4501	19.59
HAQDALGQ	838.3933	8	839.4005	7.24
MFAPTKPW	976.484	8	977.4905	36.62
GSIGVVIGH	837.4708	9	419.7434	21.4
KEITALAPSTIK	1270.7496	12	636.3821	17.47
FSVSPVV	733.401	7	734.4094	46.73
SAAPAVAH	722.3711	8	723.3785	7.77
LHFFM(+15.99)PGF	1010.4684	8	1011.4764	53.04
NLAPAPGTI	852.4705	9	853.4786	32.88
VIVTPYVK	917.5586	8	918.5662	21.16
PVTVEKPVPYPVK	1451.8387	13	484.954	23.91
TAPGIVASAN	899.4712	10	900.478	16.01
TLNDLLNHIK	1179.6611	10	590.8383	40.77
FEITGSTY	916.4178	8	917.4252	38.72
FRC(+57.02)PEALF	1038.4956	8	1039.5038	40.69
IVVLGSGGVGK	984.5967	11	985.6052	21.1
MILAPATM	846.4343	8	847.4424	51.17
HFLGNAK	785.4184	7	393.7173	7.74
ALDSMQASL	934.443	9	935.451	39.09
DFISYYK	934.4436	7	935.451	39.09
SYIDGHGLVQ	1087.5298	10	1088.5371	24.78
SVGAMSK	678.337	7	679.3442	5.13
APVAVAAPVHV	1029.597	11	515.8062	22.09
SYAYDIQDAITGDAK	1629.7522	15	815.8835	51.18
SYAYDIQDALTGDAK	1629.7522	15	815.8835	51.18
DDLFNTNASIVR	1363.6732	12	682.8448	48.83
GGWGGWGGY	895.3613	9	896.3694	49.46
KVSLELGGK	929.5546	9	465.7854	11.3
LQQEEDAR	987.4621	8	988.4694	7.06
NLEHDLDNLR	1237.6051	10	619.8105	22.33
IAIGHTPAATAPLGH	1425.7728	15	713.8945	24.1
AMVGIVAGGGR	986.5331	11	494.2742	17.47
AAFYPLN(+.98)GPSK	1164.5814	11	583.2993	31.18
AVNHLGEAISSSTL	1397.7151	14	699.8651	32.48
VQFHPTGIY	1060.5342	9	1061.5422	28.94
GYSFTTTAER	1131.5197	10	566.7678	14.71
VADPVNGF	817.397	8	818.4043	33.6
YFNYDDFK	1110.4658	8	1111.4734	32.9
FVRPQDMLGPK	1286.6805	11	429.9011	25.56
LTTINVNLASAK	1243.7136	12	622.864	34.55
PVN(+.98)GFNAVVHK	1181.6193	11	394.8802	15.24
AIYPAPQ	758.3962	7	759.4033	18.87
VFGQSGAGNNW	1135.5046	11	1136.5127	32.95
EIDIMNQLHHPK	1473.7399	12	737.8776	22.35
VAMVTGASSGIGAAITK	1532.8232	17	767.4197	38.44
WIDKDQLTALY	1364.6976	11	683.3568	53.2
TALRDPANY	1019.5036	9	510.7594	12.83
FC(+57.02)VTSN(+.98)TELAK	1269.5911	11	635.8041	24.54
YAAPAIAK	803.4541	8	402.7349	11.96
GHLDNISNNMF	1260.5557	11	631.2852	37.17
VAILEAQLSQAK	1269.7292	12	635.8721	33.84
VPVDRPYPVAVPK	1435.8187	13	479.6142	22.87
TADPLNGFNAVVH	1353.6677	13	677.8422	50.53
SSIVAAVEEGR	1116.5775	11	559.2966	22.09
VAAPAVAAPL	878.5225	10	879.5305	46.13
APAYAHAPVAAA	1108.5665	12	555.2912	14.66
WVEM(+15.99)AIHNIASSGK	1557.761	14	779.8888	27.06
AVAVVVDPIQSVK	1323.7761	13	662.8962	45.67
IFVGNLTDNTK	1220.6401	11	611.3281	27.41
DLLANIAK	856.5018	8	857.5094	37.12
WVPVGTSK	872.4756	8	873.4855	13.18
VC(+57.02)IVGSGNWGSAIAK	1517.766	15	759.8896	45.11
VPYPVSVPVHIPK	1430.8285	13	716.4216	46.13
SLAPEYIK	919.5015	8	920.509	18.48
NAIQDAAGNK	1000.4938	10	501.2548	8.62
GGGFATVSSSYK	1159.5509	12	580.7834	14.85
SAQNTSISAAK	1076.5461	11	539.2815	7.94
ATIGADFLTK	1035.5601	10	1036.5638	36.24
HWHEAC(+57.02)FL	1098.4706	8	550.2429	21.65
ATAIANAAEK	958.5083	10	959.5161	8.48
ISMAGVTSK	892.4688	9	893.4761	12.5
IGLQVAAVK	897.5647	9	898.5723	23.56
DNIQGITKPAIR	1324.7462	12	663.381	17.65
TAPVVTTGY	907.4651	9	908.4728	23.2
ITTHLVHEL	1061.5869	9	354.8697	16.6
GILAADESTATIGK	1345.7089	14	673.8612	27.53
SIGVSNF	722.3599	7	723.3679	33.44
YNISGWLEK	1108.5553	9	555.2857	45.96
KDPSFNLSSAQIER	1590.8002	14	531.274	26.66
LSIENSDLL	1002.5233	9	1003.5304	54.15
HEMIESGVISLK	1341.6962	12	671.8563	28.71
DKHWHEAC(+57.02)FLC(+57.02)NK	1743.761	13	872.8879	12.37
APGFHSPY	874.3973	8	438.2058	15.49
DKHWHEAC(+57.02)FL	1341.5924	10	671.8035	18.3
KPWPLTF	887.4905	7	888.4966	50.95
TVHLVGSALSDPY	1357.6877	13	679.8522	41.94
LGGWENTASVIR	1301.6727	12	651.8439	37.52
HFPLVTY	875.4541	7	876.46	38.63
FRPIHDF	930.4711	7	311.1646	15.23
FDLMYAK	886.4258	7	444.2209	31.33
FDIMYAK	886.4258	7	444.2209	31.33
GFGGGAGC(+57.02)L	794.3381	9	795.3453	24.3
TWHTEHFF	1103.4824	8	552.7488	24.67
AAAPVVHAAPVVH	1237.6931	13	619.8548	13.97
LLDIVHPAAK	1075.6389	10	359.5536	20.97
IAAAPVAY	774.4276	8	775.4355	33.7
LAAAPVAY	774.4276	8	775.4355	33.7
SEPLWGIEAR	1156.5876	10	579.3007	37.63
ASLEGEK	732.3654	7	367.1904	6.08
HYADLAGRPF	1145.5618	10	573.7891	21.33
SYGNLGQVST	1024.4825	10	1025.49	23.15
PENLLLPK	922.5487	8	462.2814	23.59
PENLLIPK	922.5487	8	462.2814	23.59
AGAVC(+57.02)IGVIER	1143.6071	11	572.8116	27.65
VEIDRFPYK	1165.6132	9	583.814	21.6
VELDRFPYK	1165.6132	9	583.814	21.6
NAHFEAQLTPVSDPTMK	1884.9039	17	943.4606	31.15
SWKPSIPIGP	1080.5967	10	1081.6057	49.27
ALETQIK	801.4596	7	802.4674	9.68
VENVEVGK	872.4603	8	437.2378	8.84
AHLDATTVL	939.5026	9	940.5104	26.29
VITIGNER	900.5029	8	901.5107	11.9
TLIVKPDNTY	1162.6234	10	582.3197	23.12
WATDYLLK	1008.528	8	1009.5371	44.97
VAPEEHPIL	1003.5338	9	1004.5403	19.64
FVAGGVAAAISK	1089.6182	12	545.8174	27.33
SGGTTMYPGIAD	1168.5071	12	1169.5137	34.94
GAEIVIIPAGVPR	1290.7659	13	1291.7766	53.17
NATLSVH	740.3817	7	741.3892	9.05
NATISVH	740.3817	7	741.3892	9.05
SGTALTK	676.3755	7	339.1955	2.98
SGTAITK	676.3755	7	339.1955	2.98
GMESC(+57.02)GIHETVY	1381.5642	12	691.7899	21.67
WVASIDLK	930.5175	8	931.5233	37.8
TVATLQ(+.98)PH	866.4498	8	434.2324	11.56
IGSEGTLGIVTK	1173.6605	12	587.8376	25.5
FLQAANAC(+57.02)	893.4065	8	894.4156	17.48
LVIDHIQVN	1049.5869	9	525.8019	39.91
NLPVAPK	737.4435	7	738.4509	11.43
KDPSFNLSSAQ	1192.5724	11	1193.5796	19.89
MVNHFVQEFK	1277.6227	10	639.818	19.38
STTTGHLIYK	1119.5924	10	560.804	9.25
AAPAPVAY	758.3962	8	759.4037	20.05
LEDEQSLVAK	1130.5819	10	566.2989	13.82
VVVRPAGS	783.4603	8	392.738	8.63
GITQDQLNEFR	1319.647	11	660.8311	28.6
AYEVQDALTGDSK	1395.6517	13	698.834	26.87
LTEAPLNPK	981.5494	9	982.5577	12.6
YTVEKPVPYPVKVP	1614.9021	14	808.4587	33.55
GDFDLTLPTGH	1171.5509	11	1172.5586	51.97
YQIHIPLPPK	1204.6968	10	402.5727	38.03
IGDHIFGDILK	1226.6659	11	614.3407	48.83
VPVPVHVEKPYPVPVPK	1880.0923	17	471.0308	37.08
VQLIEEDLER	1242.6455	10	622.33	33.93
TSWLDNR	890.4246	7	891.4316	15.1
TVEYTAD	797.3443	7	798.3513	10.54
YN(+.98)VHIQTH	1011.4774	8	506.7465	11.17
FATLEIK	820.4694	7	821.4768	24.46
VPVPHPYPVK	1131.644	10	378.2222	15.42
FTSMAITGLSPGHQY	1608.7606	15	805.3882	49.55
VPYPVPH	807.4279	7	404.7209	17.18
AAPAVAKVAAPL	1077.6545	12	539.835	30.21
GKTALVTGAATGIGLEYVK	1848.0356	19	617.0201	45.26
SLPSVETLGC(+57.02)TSVIC(+57.02)SDK	1951.9231	18	976.969	51.82
ATAAASTSLEK	1048.54	11	525.2776	8.63
APIAYAAHAPVAY	1313.6768	13	657.8466	39.21
SYQDRPDFPMPAIR	1691.809	14	564.9448	42
LVMHQLTC(+57.02)NGVLEGIR	1838.9495	16	613.9911	45.4
INFPFTDHTK	1218.6033	10	407.2082	29.02
YLPGGVASGF	966.481	10	967.49	50.91
SYELPDGQ	907.3923	8	908.3993	23.65
AHAAPVLSY	927.4814	9	928.4893	17.8
AHAAPVISY	927.4814	9	928.4893	17.8
SMIGTTPGWGGK	1190.5754	12	596.2943	26.02
SYLSPEGNVF	1111.5186	10	1112.5266	52.77
MAMGAHF	763.3146	7	764.3207	17.14
LGLMEMIK	933.5027	8	467.7592	50.66
ANALQNELEESR	1372.6582	12	687.3368	20.75
NLKPIVAEQY	1173.6393	10	587.8271	24.94
IGEEWIVH	981.4919	8	491.7533	37.54
LEIAETFK	949.512	8	950.5201	28.08
LMNN(+.98)HLGK	926.4644	8	464.2402	8.84
KPGMVVTF	877.4731	8	878.4804	27.86
GYGGNSVISQY	1143.5197	11	1144.5293	31.23
LEIALDH	809.4283	7	810.4348	26.4
VAAAPVAVAAPA	1006.5811	12	1007.5892	38.9
HSFGGGTGSGF	1009.4254	11	1010.4326	13.1
GAATGIGLEYVK	1177.6343	12	589.8251	30.97
MEVGTIVSWEK	1277.6326	11	639.8224	47.69
DNIQGITKPAI	1168.6451	11	585.3309	32.82
DFVLPIGK	887.5116	8	444.7636	52.25
KTPSFGSTL	936.4916	9	937.501	19.1
IVNIVSGALNH	1135.6349	11	568.826	39.22
LAIDTIINQK	1127.655	10	564.8356	42.75
GLC(+57.02)GAVHTQVS	1127.5393	11	564.7775	12.51
APAPAVVTAH	932.5079	10	467.2623	11.67
YLAEVATGETR	1208.6036	11	605.3089	16.03
LAGHDIETAIK	1166.6295	11	584.3224	14.74
GFAC(+57.02)GSGF	801.3115	8	802.3201	27.23
ASNALGEAVTTASMK	1449.7134	15	725.8642	26.98
THLNLPVF	939.5178	8	470.767	51.4
IISM(+15.99)QM(+15.99)GGDLGQVY	1542.7058	14	772.3602	42.4
FNGVHIPGSPF	1170.5822	11	586.298	53.77
AAVPSGASTGIHEALEL	1621.8311	17	811.9232	50.86
LDLANQVVK	998.576	9	999.5832	24.45
FTQAGSEVSALLGR	1434.7467	14	718.3815	49.64
AILVDLEPGTM(+15.99)DSVR	1630.8236	15	816.4205	50.41
KDVIIFH	870.4963	7	436.2554	16.06
HWHEAC(+57.02)FLC(+57.02)NK	1500.639	11	751.3268	13.13
YEVQDALTGDSK	1324.6146	12	663.3148	25.66
AWIEAVVGER	1128.5928	10	565.3035	44.92
KDLYANTVL	1035.5601	9	1036.5699	27.24
FYTPNMYFK	1209.5529	9	605.7852	46.83
LPTPSWGN(+.98)HTPIFK	1594.8143	14	532.6135	50.63
TGSNVFSM(+15.99)FSQK	1347.6129	12	674.8147	28.8
EITALAPSTM(+15.99)K	1176.606	11	589.3102	16.53
ETFNTPAMY	1072.4535	9	1073.4614	42.82
SPLVAVHF	868.4807	8	869.4891	42.77
YLPGGLHGL	925.5021	9	926.5101	33.56
AAPALAH	649.3547	7	650.3627	8.41
AVAAPAIY	774.4276	8	775.4359	27.65
GHPGIIPPNATL	1185.6506	12	593.833	37.15
HVVFGSVVEGMDVVK	1600.8282	15	801.4213	50.22
YAAPAPL	701.3748	7	702.3815	30.85
ITASVMHMGGM(+15.99)K	1277.593	12	639.8044	12.43
ALLEVVQSGR	1070.6084	10	536.3122	27.29
GLIGAPAVAT	868.5018	10	869.5107	46.72
IITNWDDMEK	1263.5806	10	632.7979	33.58
AGLQAGDAVIK	1041.5818	11	521.7987	16.99
FSYC(+57.02)GVGPN(+.98)R	1156.4971	10	579.2566	19.25
IDDHFLFK	1033.5232	8	517.7694	32.25
LDEAESNALK	1088.5349	10	545.2754	10.69
VIPALNGK	810.4963	8	811.5041	14.15
GLIGAPAVATY	1031.5651	11	1032.5741	53.59
GYGFGGGAGC(+57.02)L	1014.4229	11	1015.4319	42.13
HSWTVPSLGVK	1209.6506	11	605.8331	29.53
HSWTVPSIGVK	1209.6506	11	605.8331	29.53
ALGTPPHVQIH	1168.6353	11	390.5527	16.37
TADPVN(+.98)GF	820.3603	8	821.3684	26.79
KEFTLEFS	999.4913	8	1000.5001	39.96
DKPNLIPSAF	1100.5865	10	1101.5944	51.91
LQQFFN(+.98)HHM(+15.99)F	1364.5972	10	455.8734	32.31
VAFPKPTL	871.5167	8	436.7657	36.7
AGETIIGLQAGQNK	1398.7467	14	700.3803	24.3
GDLVTVSLPGGEDK	1385.7037	14	693.8594	44.48
LHIIEVGQPPAGNQPFPK	1941.0471	18	648.0234	44.3
APVGYAAPAAY	1049.5182	11	525.7673	37.36
VLTAAHC(+57.02)IIGSASQH	1563.7827	15	522.269	18.72
HVLLPDGR	905.5083	8	453.762	11.1
EIVHIQAGQC(+57.02)GNQIGAK	1821.9155	17	911.9653	17.82
YANDYDTFYK	1298.5455	10	650.2797	24.27
MSMIGTTPGWGGK	1321.6158	13	661.8154	37.51
HAQDTLGQY	1031.4672	9	1032.4741	11.25
LIQHGVVPIPK	1199.739	11	400.9204	20.1
GIYHNDAK	916.4402	8	459.228	3.11
VAGPAAVVR	838.5024	9	420.2596	11.48
LLQEDLESER	1230.6091	10	616.3116	19.99
SNDFYTPNM(+15.99)YFK	1541.6497	12	771.8328	42.83
IDLDNVVNVK	1127.6187	10	564.818	44.74
VLPSIC(+57.02)NEVLK	1270.6954	11	636.3553	42.57
ILSSVGIEADSEK	1346.6929	13	674.354	24.29
PVESSVVK	843.4702	8	422.7425	8.73
GGYGLGHGGY	936.4089	10	469.212	13.13
LGMESC(+57.02)GIHETVY	1494.6483	13	748.3319	33.73
IKPLEIENL	1067.6226	9	1068.6309	46.97
VRPSIILAEIDR	1380.8088	12	691.4126	42.11
VAVVAGYGDVGK	1133.608	12	567.8117	21.09
INRPGLFF	962.5338	8	482.2746	45.81
INRPGIFF	962.5338	8	482.2746	45.81
LTKTPTIIK	1013.6484	9	338.8904	16.65
AVPVPQPVAFPVAK	1418.8285	14	710.4216	52.02
AVLPVESSVVK	1126.6598	11	564.3389	30.94
GVHIPGSPF	909.4708	9	455.7435	44.96
YVLGAPPHVQVH	1315.7036	12	658.859	24.44
AADPVNGF	789.3657	8	790.3728	25.49
IPVGAETLG	855.4702	9	856.4788	31.97
TLTIIDTGIGMTK	1362.7428	13	682.3797	52.48
GVVGLGY	663.3591	7	664.3667	34.89
PELSSGWPY	1034.4708	9	1035.4799	51.91
GVFHGLENF	1018.4872	9	1019.4963	43.12
PAITSQH	752.3817	7	753.3896	7.43
AAPIAIGHTPAATAPLGH	1664.8998	18	833.4581	32.97
AAHGLLGVAY	970.5236	10	971.528	33.38
N(+.98)ISGWLEK	946.476	8	947.4839	52.33
AAPLGYAAPTAY	1164.5814	12	583.2988	50.73
NISLLQESLDK	1258.6769	11	630.3459	42.78
SFDSAIIK	879.4702	8	880.4773	22.03
VAVSPIVTVEPR	1265.7343	12	633.8751	37.78
HIANSPF	784.3868	7	785.3945	17.04
IWHHTFYN(+.98)EL	1359.6248	10	680.8197	35.42
VVDN(+.98)GSGM(+15.99)C(+57.02)K	1082.4373	10	542.2266	5.33
VPIYEGY	839.4065	7	840.4132	35.02
SYGNLGQ	737.3344	7	738.343	12.08
YC(+57.02)GYPENL	1014.4117	8	1015.4202	31.38
DALSTQIIIPQK	1325.7554	12	663.8862	48.37
LLC(+57.02)C(+57.02)LSGKPLPTVK	1584.8732	14	529.2991	32.12
DGTLTLGTGVVTK	1260.6925	13	631.3544	43.85
YYVTIIDAPGH	1247.6187	11	624.8173	45.59
AAVVGVGVDH	922.4872	10	923.4908	14.56
YQVPGGLENPY	1235.5823	11	1236.5908	50.18
VHFDAFL	847.4228	7	848.4311	50.63
TIGHLDINAH	1089.5566	10	545.786	14.79
IIVTAADVLH	1050.6073	10	526.3116	44.63
LIVTAADVLH	1050.6073	10	526.3116	44.63
LIVTAADVIH	1050.6073	10	526.3116	44.63
VVDNGSGMC(+57.02)K	1065.4584	10	1066.4673	7.87
AGVLGQMEELRDDR	1587.7675	14	530.2634	32.78
LVGNVGASL	828.4705	9	829.4784	37.27
AILGYLADKYGKDDSLYPK	2129.1045	19	710.7096	50.36
SSIILDTQHEGALQK	1638.8577	15	820.4351	17.31
AFPAPEIK	871.4803	8	872.4874	22.29
VAPEEHPVL	989.5182	9	495.7666	16.09
TIDFDVAVAR	1105.5768	10	553.7958	43.4
TVEYTADPVN(+.98)GFNAVVHK	1960.953	18	654.6593	47.78
VLITDIVDH	1023.5601	9	512.7881	49.21
HLQATKPDTVGVAL	1448.7987	14	725.4071	23.22
VLGTPPHVQIH	1196.6666	11	599.3412	18.36
VTLELGGK	815.4752	8	816.4813	17.27
VFGQSGAGN(+.98)NWAK	1335.6207	13	668.8174	20.46
LPTRPQTPIIM	1265.7166	11	633.8657	41.7
IDRFPYK	937.5021	7	469.7584	11.33
LDRFPYK	937.5021	7	469.7584	11.33
SILEEESM(+15.99)FPK	1324.6221	11	663.3177	35.14
VAAPLAY	703.3904	7	704.3978	30.71
VAAPIAY	703.3904	7	704.3978	30.71
HLMGVEDLLQK	1281.675	11	641.8453	42.53
NLADEVK	787.4075	7	788.4148	10.41
SLVEPDGTV	915.4549	9	916.4635	30.69
SHLVTAW	812.4181	7	813.4249	20.99
IGIM(+15.99)PGHIHK	1117.6066	10	373.5429	9.05
VVDNGSGM(+15.99)C(+57.02)K	1081.4532	10	541.7343	1.22
PKPTWTINGEEVIPGDR	1907.9741	17	636.9996	40.95
AHALINIAHPDH	1307.6735	12	436.8992	12.4
YTVQDALTGDSK	1296.6198	12	649.3169	24.57
GTLLGFQYMGK	1213.6165	11	607.8164	50.82
EPIPVLPTVH	1100.6229	10	551.3195	49.49
HQGVMVGMGQ	1042.4689	10	522.2418	14.4
ANDYDTFYK	1135.4822	9	568.7488	18.66
SSALDEQLK	989.5029	9	495.7592	12.08
IPLHELEAR	1076.5978	9	539.3066	14.76
ASIQLETQHPEGM	1439.6715	13	720.8434	26.77
VIVLNHPGQISNGY	1509.7939	14	755.9041	34.55
GVILPPAYEITPH	1405.7605	13	703.8893	53.62
NLEQANK	815.4137	7	408.7146	1.81
GASVVVNDLGGGR	1199.6259	13	600.8202	19.74
VFDSIMNYK	1115.5321	9	558.7742	38.73
NIIFVANEVGR	1230.672	11	616.3448	42.55
TTVHAVTATQK	1155.6248	11	578.8204	7.66
ANTVLSGGTTM(+15.99)YPGIAD	1682.7821	17	842.3998	50.64
PLAIGHTPAATAPLG	1385.7666	15	693.8922	39.61
PIAIGHTPAATAPLG	1385.7666	15	693.8922	39.61
GATQAGQNLGAGR	1199.6007	13	600.808	8.5
HVVM(+15.99)VTF	847.4262	7	848.4319	24.13
WDFLSLRPESTH	1486.7205	12	744.3678	50.76
WDFISLRPESTH	1486.7205	12	744.3678	50.76
GPVGVEGLLTTK	1169.6655	12	585.8409	41.15
AILGYLADKY	1125.6069	10	563.8115	49.34
AIIGYLADKY	1125.6069	10	563.8115	49.34
LMSWC(+57.02)PDTAK	1207.5366	10	604.7751	25
PAAGPLRPIV	989.6022	10	495.8091	27.67
AAPLAAFP	756.417	8	757.4248	49.62
DSYVGDEAQSK	1197.5149	11	599.7656	9.02
WFTTIINQPQVK	1473.798	12	737.9067	51.9
GYHFGLLK	933.5072	8	934.5136	22.56
AAPAVAAPVSVKT	1180.6815	13	591.3485	18.95
SLSTEGLMK	964.4899	9	483.253	17.79
VIATPANW	870.46	8	871.4675	42.16
ELEELGER	973.4716	8	487.7432	13.07
AHVAAPVAAY	968.5079	10	485.2617	13.65
YELPDGQVITIGNER	1702.8525	15	852.4343	51.76
FADQHIPGSPFK	1342.667	12	672.3425	26.79
ISTIGVDFK	978.5386	9	979.5466	31.98
LSTIGVDFK	978.5386	9	979.5466	31.98
FELTGIPPAPR	1196.6553	11	599.3353	48.74
HYFVEIDRFPY	1484.7087	11	743.3621	53.15
HYFVELDRFPY	1484.7087	11	743.3621	53.15
YAVAVVK	748.4483	7	749.4562	12.5
AIVAIEHPSEVF	1310.687	12	656.3513	50.8
VPEWVDLVK	1083.5964	9	542.8063	52.68
FGGGGAGGSGGF	926.3882	12	927.3953	19.54
FNYDDFK	947.4025	7	948.4106	23.9
TPAQIII	754.4589	7	755.4668	47.78
TPAQILL	754.4589	7	755.4668	47.78
TPAQILI	754.4589	7	755.4668	47.78
TPAQIIL	754.4589	7	755.4668	47.78
SFTTTAER	911.4348	8	456.7252	8.78
IHDLLGIPHIP	1223.7026	11	612.8589	51.99
LPPNVVAVPDVVEAAK	1616.9137	16	809.4656	53.08
LEQEISGL	887.46	8	888.4662	35.68
TFEGLQIQGAVK	1289.6979	12	645.8572	39.05
KVEEFLPIFGQVK	1532.8602	13	767.4369	53.35
LGLGLGHGLGY	1055.5763	11	528.7964	50.3
YAAPAVAYG	881.4283	9	882.436	27.62
VIAYFATVGASQSK	1440.7612	14	721.389	37.56
KYPDDKPLGYPFDR	1709.8412	14	855.9294	24.47
VAPEEHPILLTEAPLNPK	1967.0728	18	656.6994	45.67
VAAAAAVAPVAAVAAAP	1389.798	17	695.907	53.49
VNNLSQVGLGY	1162.5983	11	1163.6069	48.22
AQDALGQY	864.3977	8	865.405	17.82
YTADPLEGFK	1139.5498	10	570.7829	37.45
APVAVAHAAPVAVAHAAPVAV	1888.0682	21	630.3643	43.5
ITGESGAGK	818.4134	9	410.2146	0.96
AAGDHLTIADF	1129.5404	11	565.7786	43.15
AAGDHITIADF	1129.5404	11	565.7786	43.15
AWGGKPDNVK	1070.5509	10	536.2836	8.45
HEGALIPGK	920.5079	9	461.2614	9.2
VVDPYHK	856.4443	7	429.2297	8.13
SQLAGQLEDAR	1186.5942	11	594.3051	14.75
FRVPVPNVSV	1112.6342	10	557.3251	52.58
AIDLNWTAGSNETR	1546.7375	14	774.3773	39.4
MAGEHLTPEFLK	1371.6857	12	458.2365	30.6
LQIPVNC(+57.02)PY	1102.5481	9	1103.5573	52
SYIDGHGLVQSASY	1495.6943	14	748.8544	39.48
EKADLSVQVIQLTER	1727.9418	15	864.9803	46.81
LFVTNDAATIIR	1332.7401	12	667.3779	50.48
AFTLGVK	734.4326	7	735.4398	19.69
FLVGGASLKPEF	1263.6863	12	632.851	53.35
LNVGMGTY	853.4004	8	854.4084	36.34
AKLETNFNTLQTK	1506.8042	13	754.4086	17.4
IAAGLTTK	773.4647	8	774.4724	9.62
LLNVLENQK	1069.6132	9	535.8145	25.13
TMEYPWEVVK	1280.6111	10	641.314	51.71
KVPVPQPYPVHVK	1486.866	13	496.6299	17.15
VGDSFSY	773.3232	7	774.3302	28.17
DVQTALEEEQR	1316.6208	11	659.318	19.79
GQFYPLTGM	1012.4688	9	1013.4777	54.55
SQLELSQVR	1058.572	9	1059.5795	16.81
HGLPVIFK	909.5436	8	455.7795	24.13
VDSVLDVVR	1000.5553	9	501.2852	37.8
LFKPGMPPVIPK	1322.7784	12	441.934	39.04
HVPGVADVPVT	1089.5818	11	1090.5891	28.84
VAVDTDYDPNPQ	1332.5834	12	667.2986	27.52
LVVVGAGGVGK	954.5862	11	478.3011	18.75
WIDKDQLTAL	1201.6343	10	601.8245	49.74
VPVPNVSVVDLTVR	1492.8613	14	747.438	54.35
GLGGTC(+57.02)VNVGC(+57.02)IPK	1430.701	14	716.3566	34.99
TADPVNGFNAVVHK	1467.7469	14	734.8813	24.44
FKDVIIFHK	1145.6597	9	573.8384	18.82
KDIAQVTTTL	1088.6077	10	545.3113	26.02
IYIPLPDEK	1086.5961	9	544.3063	46.86
SLPLVVDFNHETAQK	1696.8784	15	849.4478	44.76
ATNLLGEAVSTC(+57.02)TLK	1576.813	15	789.4155	46.99
AGEHLTPEFLK	1240.6451	11	621.3301	23.69
YAAPAVAK	789.4385	8	395.7267	9.56
TSQGVPISVTGIAQVK	1583.8882	16	792.9524	48
SFVQDFIDGK	1154.5608	10	578.2878	52.28
HVPVPVK	774.4752	7	388.2452	8.84
VAAPVAHV	762.4388	8	382.2267	11.91
LASFMDTVAK	1081.5477	10	1082.5583	32.74
IPVGAETLGR	1011.5713	10	506.7933	19.38
SYDIQDALTGDSK	1411.6467	13	706.8312	38.75
EITALAPSTIKIK	1383.8336	13	692.9252	36.24
M(+15.99)SMIGTTPGWGGK	1337.6108	13	669.8135	23.1
AGLQFPVG	787.4228	8	394.7186	51.4
PAVAVAAAPVAV	1034.6124	12	518.3149	44.87
VHTAPVVTTGY	1143.5924	11	572.804	16.97
ISLENVGFIK	1118.6335	10	560.3248	51.46
AVGVDLNLK	927.5389	9	928.5466	28.19
VISNASC(+57.02)TTNC(+57.02)LAPL	1619.7648	15	810.89	48.43
PYPVAVPK	869.501	8	435.7584	17.15
YHTEIVF	907.444	7	908.4509	30.52
YAAPAAY	725.3384	7	726.3465	16.78
SINHALAAPVAVPAAAPL	1681.9514	18	841.9841	53.59
FNYPSPAL	907.4439	8	908.4523	50.71
DIDLDNVVNVK	1242.6455	11	1243.6572	52.23
IVNNPGHAVSY	1169.5829	11	585.7987	13
ALAPSTIK	799.4803	8	800.4877	11.1
IGVFTEDEDTTGK	1410.6514	13	706.3336	24.15
VIMVGSGGVGK	1002.5532	11	502.284	16.09
LVVKPDQLIK	1151.7278	10	576.8713	26.47
GLASGIVTK	844.5018	9	845.5092	14
LLLASGSIK	900.5644	9	901.5714	20.51
TLSDYNIQK	1080.5452	9	541.2805	13.55
IVTVTGPTNAIFK	1359.7761	13	680.8967	46.68
EELTAAY	795.365	7	796.373	22.15
SYTAPGIVASANTAGGF	1582.7627	17	792.3894	52.89
AFDVPAASK	904.4654	9	453.2403	14.33
TVEKPVPYPVKVP	1451.8387	13	726.9277	23.97
YHAAPVAAY	961.4657	9	962.4721	15.87
FPEVEVHAPVGGR	1392.715	13	697.3638	30.81
FSPNHSNPIIVSAGWDK	1867.9216	17	934.9678	37.9
IGIIGSGLIGR	1054.6499	11	528.3331	50.53
EITALAPST	901.4756	9	902.4838	31.22
WSYETANE	998.3981	8	999.406	20.85
SKPIFVQPL	1027.6066	9	1028.6151	37.83
IIVGPIVH	846.5327	8	847.5399	31.51
TIGIDSK	732.4017	7	733.4091	9.64
LAYGAGLGY	883.4439	9	884.4521	41.65
WVPAGFVDPNK	1228.624	11	615.3207	41.98
LTKPLDEFIK	1202.691	10	602.3533	21.04
LLDQIGEGGR	1056.5564	10	529.2858	18.8
SDAHEQL	798.3508	7	799.3572	7.85
LGM(+15.99)AGLWK	890.4684	8	446.2416	20.29
VELDNLLGGGPVQH	1446.7467	14	724.381	53.17
SIDVVQNIIK	1127.655	10	564.8353	47.07
SNWLHGDIR	1096.5414	9	549.2777	15.88
FVDNIVNFVK	1193.6444	10	597.831	53.1
AWVDAATVPGNR	1255.6309	12	628.8242	27.05
IPVGAETL	798.4487	8	799.4553	34.56
INNEFVDAVSGK	1291.6407	12	646.8281	31.71
FGNPWEK	876.413	7	877.4221	17.7
HYFVEID	921.4232	7	922.4309	37.06
HYFVELD	921.4232	7	922.4309	37.06
GLNLNPTQ	855.445	8	856.4531	25.95
AAPAIAKVAAPVAY	1311.755	14	656.885	41.57
YDPNPQY	895.3712	7	896.3789	14.74
IRDPLLFPVFIHTQK	1823.0457	15	608.69	52.97
IRDPILFPVFIHTQK	1823.0457	15	608.69	52.97
FATVGASQSK	994.5083	10	995.5174	9
AAHFAAHAQA	993.478	10	332.1666	7.77
LDVGGGATAQ(+.98)AVK	1186.6194	13	594.3173	16.42
STYVHPY	865.397	7	866.4045	12.16
DLAQAC(+57.02)AEVC(+57.02)PK	1360.6115	12	681.3132	21.49
IHDLLGIPHIPV	1322.771	12	662.3918	54.15
VELTPPTPADIPQIR	1645.9038	15	823.9597	53.49
VAGGVAAAISK	942.5498	11	472.283	12.42
VETGVLKPGMVVT	1328.7373	13	665.3762	38.7
SDLDELLNEAK	1245.6088	11	623.8123	51.51
AVLKPGIVTVF	1142.7063	11	572.3608	53.44
STLTDSLVSK	1049.5604	10	525.7881	20.05
AHSIQIIK	908.5443	8	455.28	10.03
VFVANLDYK	1067.5651	9	534.7906	32.2
LEDELGINK	1029.5342	9	515.7736	18.51
FQQM(+15.99)WISK	1082.5219	8	542.2692	18.93
ITALAPSTIK	1013.6121	10	1014.6193	21.23
IAGLTAPPGR	951.5501	10	476.7828	16.96
FTSM(+15.99)AITGLSPGHQY	1624.7555	15	813.3851	38.01
SNDFYTPNMYFK	1525.6548	12	763.8348	51.81
PAGSALVEL	855.4702	9	856.4788	47.14
PAAVAAATAPIT	1052.5865	12	1053.5939	34.71
GIHPTIISDAFQ	1297.6666	12	649.8409	48.56
YQGIM(+15.99)VGMGQK	1226.5787	11	614.2969	18.84
ASLLLESQHEGALEK	1623.8468	15	812.9327	22.53
VTVADVVAM(+15.99)GTGR	1290.6602	13	646.3367	37.36
TINVNLASAK	1029.5818	10	515.7992	18.7
WNPLTWH	952.4556	7	477.2358	50.43
TAPGIVASANTAGGFSY	1582.7627	17	792.3879	52.72
VVNLSSSAGH	969.4879	10	485.752	9.75
NQLFQGK	833.4395	7	417.7275	10.14
NQIFQGK	833.4395	7	417.7275	10.14
HADALGF	729.3445	7	730.3521	19.24
YLIQHGVVPIPK	1362.8024	12	682.4084	32.61
VDDLAAELDASQK	1373.6674	13	687.8417	32.92
LTVSVEELGR	1101.6029	10	551.8084	34.88
VNLENSTY	938.4345	8	939.4424	20.03
NDLPWKPAIGK	1237.6819	11	619.8491	27.64
ASLEAEAK	817.4181	8	409.7167	8.34
TFVTTSTVPGSQ	1223.6034	12	1224.6101	31.51
IVAALDTIKY	1105.6383	10	553.8275	45.24
GVM(+15.99)VGMGQK	921.4412	9	461.7284	9.47
IISM(+15.99)QMGGDLGQVY	1526.7109	14	764.363	52.46
FAMPENY	870.3582	7	871.3667	40.09
IM(+15.99)GPNYVPGK	1090.5481	10	546.2821	14.4
GTVTIIGGGDTATC(+57.02)C(+57.02)AK	1680.7811	17	841.3983	21.54
IFGGEIK	762.4276	7	763.4347	15.21
VEWIPN(+.98)NVK	1098.5709	9	550.2924	30.76
FRPAYDF	914.4286	7	458.2219	27.93
ASLSTFQQM(+15.99)WISK	1541.7548	13	771.8854	48.31
LVVDNGSGMC(+57.02)K	1178.5424	11	590.2782	12.21
LSVDVDGK	831.4338	8	832.4411	12.68
ASEFGHLSGLY	1179.556	11	590.7851	42.41
GHVGDGNLHLNITTPK	1671.8693	16	558.2975	20.85
PLGTQVAVNAH	1105.588	11	553.8015	14.92
VGEAC(+57.02)FPGAC(+57.02)GTGR	1437.6129	14	719.814	17.2
FRC(+57.02)PEALFQPSF	1497.7074	12	749.8611	54.38
KITASVM(+15.99)HM(+15.99)GGM(+15.99)K	1437.6779	13	480.2338	7.22
YQGIMVGMGQK	1210.5839	11	606.2997	24.67
PAVVAAPVAK	921.5647	10	461.79	13.02
VIVTPYIK	931.5742	8	932.5831	27.07
GSYGLGHGLGY	1079.5035	11	1080.5101	24.71
KPVIAAVN(+.98)GY	1031.5651	10	516.7911	23.22
LSALIDGK	815.4752	8	816.4822	16
LSAIIDGK	815.4752	8	816.4822	16
FVQPTVF	836.4432	7	837.4508	51.69
ISGLGGLGVEVAK	1198.6921	13	600.3542	42.88
VFVVGVGMTK	1035.5786	10	518.7983	35.98
VIMVTGDHPITAK	1380.7435	13	691.3795	17.45
AAASTSLEK	876.4552	9	439.235	7.79
AGNNFELTVQ	1091.5247	10	1092.5344	39.96
VVDN(+.98)GSGMC(+57.02)K	1066.4424	10	534.2291	8.44
EINLWFEPK	1174.6022	9	588.3077	54
VAYAAPVAY	923.4752	9	924.483	39.69
TGPNLHGLIGR	1133.6305	11	567.8235	21.83
VATSVSSQY	940.4502	9	941.4576	13.26
FQSSAVMAL	952.4688	9	953.4765	49.79
IKIIAPPERK	1163.739	10	388.9199	10.59
VPVPHPYPVHVEK	1496.814	13	499.9446	16.39
IGAGAGPWPY	987.4814	10	988.4891	50.4
ILHTNVNDGQEFGGSIY	1862.8799	17	932.449	44.91
AVLC(+57.02)PVLQVKPK	1350.8057	12	451.2758	26.26
LEMPDIQVEHSGTY	1617.7345	14	809.8748	50.97
GFVEIHTPK	1026.5498	9	514.2829	16.13
DGDVVQGSY	938.3981	9	939.4048	20.23
PIIALPSVTNK	1151.6914	11	576.8539	46.71
VSDIANAWK	1002.5134	9	502.2645	20.12
TPEVAAAK	785.4283	8	786.4359	8.1
AFSYC(+57.02)GVGSN(+.98)	1061.4124	10	1062.4187	30.19
MILPTGAGTFTEAMK	1566.7786	15	784.3975	53.1
GIEEIVK	786.4487	7	787.4565	17.74
GLEELVK	786.4487	7	787.4565	17.74
VLLDVVHSH	1017.5607	9	340.1947	21.24
TATPPEIVKPL	1164.6754	11	583.3453	36.03
GGAGFPSGLK	889.4657	10	445.7405	15.93
GIITNWDD	932.424	8	933.432	48.78
AAPAYAHAPVAYA	1271.6298	13	636.8229	24.14
FPLTTEAAMK	1107.5634	10	554.7898	27.86
MHGGGPTVTPGIPL	1332.686	14	667.3501	44.58
IGAAAVGGVF	860.4756	10	861.4846	50.59
LASGVAVLK	856.5381	9	857.5457	17.83
HFPSINW	899.429	7	900.4369	46.91
ITGAGPIGL	797.4647	9	798.4723	45.64
DVQQFAPSEITVK	1460.7511	13	731.3837	45.1
QLQVTLDQY	1106.5608	9	1107.5684	50.43
PVAAYAAAPVAY	1162.6022	12	1163.6115	50.64
AVVPASTVK	870.5175	9	871.5252	10.06
VVDPSVF	761.3959	7	762.4033	41.67
VTHAVVTVPAY	1155.6288	11	578.8223	28.06
LLTEAPLNPK	1094.6335	10	548.3246	24.03
GLLLSSAVSPSK	1157.6655	12	579.8404	31.97
VVIDVGYDVPK	1202.6547	11	602.3347	42.85
SLKPEFVQIINAK	1485.8555	13	496.2932	41.87
YKEM(+15.99)HIPGSPF	1320.6172	11	661.3164	24.45
VAFNPPGF	847.4228	8	848.431	53.64
IKITEIQ	843.5065	7	844.5139	18.55
TFDGVTR	794.3923	7	795.3991	9.7
SMQGYPFNPC(+57.02)LTEAQYK	2032.9022	17	1017.4601	50.61
PAVAVAKVAAPVA	1162.7073	13	582.3613	31.07
LLAEDADGK	930.4658	9	466.241	9.54
EHALLAF	799.4228	7	400.7198	39.63
VFEWTSK	895.444	7	896.4536	19.54
YVSDPVN(+.98)GF	997.4393	9	998.4479	42.5
AKPKPVVTWY	1187.6703	10	594.8427	18.01
SVVPSPK	712.4119	7	713.4196	9.23
KPQFIIEGPGLTSQLK	1754.993	16	878.5042	46.51
GLQGSLEDQLHR	1351.6844	12	676.8492	21.2
SYAYDIQDAVTGDSK	1631.7314	15	816.8732	37.99
YAAAPAVVAAPAVAK	1368.7765	15	685.3967	30.92
SGGTTM(+15.99)YPGIAD	1184.502	12	1185.5103	23.33
HLDHLGVK	917.5083	8	306.8435	8.31
LAVVANPSHL	1019.5764	10	510.7965	26.85
AAAPAGIAPAY	971.5076	11	972.5157	31.85
HYADLAGRPFFPGLVK	1786.9518	16	596.6584	47.45
HTLTTINPK	1023.5713	9	512.7933	8.94
GGGFGGGGSLIQK	1133.5829	13	567.7991	18.12
NAAVDMLEHLGH	1305.6135	12	653.8142	47.15
GM(+15.99)ESC(+57.02)GIHETVY	1397.5592	12	699.7874	15.08
AIEILGGK	799.4803	8	800.4869	20.41
SYVSPEGL	850.4072	8	851.4141	31.67
SYLQAQVGPVGPR	1370.7306	13	686.3728	29.92
VDGPAPAGL	795.4126	9	796.4214	27.06
LSVDYGKK	908.4967	8	455.2561	8.96
EIGMDLVNMK	1148.557	10	575.2868	47.02
AAPVAAAHGLLG	1046.5873	12	524.3009	27.57
LVMHQLTC(+57.02)N(+.98)GVLEGIR	1839.9335	16	920.9745	50.41
IPIFSAAGLPH	1121.6233	11	561.8195	53.48
HVEPVEQH	973.4617	8	487.7388	7.11
WVTGSITTSV	1049.5393	10	1050.5474	50.84
FVDAVSGK	821.4283	8	822.4355	10.32
AADPVN(+.98)GF	790.3497	8	791.3572	25.99
FVEWIPN	903.449	7	904.4562	54.33
LAGADIETYLLEK	1434.7605	13	718.3874	54.3
YVSDPVNGF	996.4552	9	997.4644	41.22
ELSFQGEEDR	1208.5309	10	605.2722	16.14
MDHHPEWF	1097.4388	8	549.7268	20.29
AAPAVAVAAAPVA	1077.6182	13	539.8169	41
VVQGQVKPTK	1082.6448	10	542.33	7.27
SLVEPDGSVR	1057.5404	10	1058.5465	14.02
APAIAKVAAPVAY	1240.7179	13	621.3672	36.37
HYGGLTGL	816.413	8	817.4199	19.82
LLVVGGGAGGC(+57.02)SIAAK	1428.7759	16	715.3954	31.15
GHNKPITVL	977.5658	9	489.7905	11.14
AHVAVAVEGASLK	1250.6982	13	417.9071	14.77
TLTSQ(+.98)STFK	1012.5077	9	507.2616	11.59
IVLNHPGQISNGY	1410.7256	13	706.3715	26.77
AAPAIHAAPLAY	1164.6292	12	583.3223	33.2
PSFDSAIIK	976.5229	9	489.269	27.46
LVTVSLPGGEDK	1213.6554	12	607.8347	32.56
APAVAHAAPI	916.513	10	459.2644	16.7
AFAAGADIK	862.4548	9	863.4623	12.68
VLDNGIEFETK	1263.6346	11	632.8245	30.94
IGGIGTVPVGR	1024.6029	11	1025.61	25.38
FPGQLNADL	973.4869	9	974.4931	51.79
VIM(+15.99)VTGDHPITAK	1396.7384	13	466.5871	13.73
ALTGGIVHLFK	1154.6812	11	385.9013	40.04
AYAPAYH	791.3602	7	396.6877	9.36
MLPSDKFPLGFK	1378.7318	12	460.5851	46.97
GSLSDFQEK	1009.4716	9	1010.4792	12.42
NVEVTSEK	904.4501	8	453.2327	7.89
IQLPGQDEQK	1154.5931	10	578.3039	15.23
VQLEEETEAR	1202.5779	10	602.2966	11.43
IGMGLQGSLEDQLH	1496.7292	14	749.3702	51.04
INRPPISL	908.5443	8	455.2803	29.35
FHVHTEVPSF	1198.577	10	600.2966	31.12
SNAYGINY	900.3977	8	901.4058	29.56
GEHLTPEFLK	1169.608	10	585.8118	22.3
LEEVEANAIVGGK	1327.6982	13	664.8568	27.29
IAMGSGTAVAK	1004.5325	11	503.2741	10.85
DNIQGITK	887.4713	8	888.478	10.28
GGNSVISQY	923.4348	9	924.4417	20.16
KDIAQVTTTLF	1235.6761	11	1236.6858	52.18
FVQDFIDGK	1067.5287	9	534.7719	34.84
TTLTANDLTK	1076.5713	10	539.293	14.85
IM(+15.99)ELEEELK	1148.5635	9	575.29	23.12
KVGINYQPPTVVPGGDLAK	1952.073	19	977.0457	43.12
PIAIGHTPAATAPLGH	1522.8256	16	508.6162	27.56
LITGESGAGK	931.4974	10	932.505	8.6
LSDYFPNPY	1114.4971	9	1115.5046	53.18
LPVVAATIY	945.5535	9	946.5609	54.48
TPVLDC(+57.02)HTAHIAC(+57.02)K	1621.7705	14	541.5988	12.01
C(+57.02)FAC(+57.02)GFPIEAGDR	1498.6333	13	750.3253	45.29
PAVVAPGAPL	890.5225	10	891.5305	43.96
PAVVAPGAPI	890.5225	10	891.5305	43.96
VTGAATGIGL	858.4811	10	859.4891	34.2
APDAEAY	735.3075	7	736.3149	10.72
TAHSINHALAAPVAVPAAAPL	1991.0952	21	664.7072	50.41
APLGVNIQ	810.46	8	811.4668	34.34
FTTELEVKPGGKY	1467.7609	13	734.8886	23.66
EFEITGSTY	1045.4603	9	1046.468	46.68
IIGATNRPDIID	1296.7037	12	649.3611	32
MVNHFVQEF	1149.5277	9	575.7717	34.18
YIDNLFK	911.4752	7	912.4841	32.82
GSYHVLLPDGR	1212.6251	11	607.3207	18.88
IQVMTFEQAEK	1322.6541	11	662.3342	31.94
ITDIQNY	865.4182	7	866.4257	22.33
HFGFDGF	825.3445	7	826.3517	50.79
NFEKPFLW	1079.5439	8	540.7802	53.1
LLC(+57.02)C(+57.02)LSGK	949.4725	8	475.7437	14.72
GATGILGLGR	913.5345	10	457.7741	29.04
AIVNLVPSKPM	1167.6686	11	584.8423	45.76
LQRPIGEFPFY	1365.708	11	683.8616	53.92
LVNC(+57.02)IKPGSAK	1185.6539	11	396.2254	8.92
AVAAPALSY	861.4596	9	862.4666	33.75
VPFFEAVK	935.5116	8	468.7637	39.46
VAAPAVAK	725.4435	8	363.7292	8.97
ALNDHHVFLEGTLLKPN	1917.0107	17	959.5153	41.74
VGQVDVTTSPGLSGR	1471.7631	15	736.889	22.73
IQDALTGDAK	1030.5294	10	516.2726	10.74
IQDAITGDAK	1030.5294	10	516.2726	10.74
YVVESTGVF	999.4913	9	1000.5001	49.57
DIQDALTGDSK	1161.5513	11	1162.5594	24.78
TVIVTGANTGIGK	1229.698	13	615.857	19.43
TSPEGYPVK	976.4865	9	489.2507	9.46
PQPTIQW	868.4443	7	869.4513	42.24
C(+57.02)VVC(+57.02)EAPANVIAVH	1537.7382	14	769.8758	41.43
ELFHPEQLITGK	1410.7507	12	706.3835	44.78
VNQPGGIIGLH	1103.6088	11	552.8117	29.71
GIIPGIKVDK	1038.6437	10	347.2224	25.39
VGVYGPK	718.4014	7	360.2096	9.17
M(+15.99)DQLTNQLK	1105.5437	9	553.7795	12.14
AAPAVAKVAAPVAY	1297.7394	14	649.8774	34.29
QLIVGVNK	869.5334	8	870.5403	15.49
LDPLTGQWIPC(+57.02)AK	1497.765	13	749.8896	53.89
AVC(+57.02)VLNGEVVK	1186.6379	11	594.3282	24.42
SYVDGNGIVQ	1050.4982	10	1051.5054	31.43
HSMVAAF	761.353	7	762.3605	18.58
SLEVSEEK	919.4498	8	460.7327	8.99
SYVDGHGLVQSVK	1387.7096	13	694.8632	18.41
ATPFIEC(+57.02)HGIGR	1356.6608	12	679.337	19.92
AC(+57.02)PNYPYC(+57.02)H	1180.443	9	591.2292	11.28
TEGPLPDWLK	1154.5972	10	578.3063	52.36
TAPGIVASA	785.4283	9	786.4364	18.77
VLSGGTTM(+15.99)YPGIAD	1396.6544	14	1397.6604	40.65
FGAHNYHPLPVAL	1434.7407	13	718.3787	39.4
GDLC(+57.02)IQVGR	1016.5073	9	1017.5149	21.4
SYNISGWLEK	1195.5873	10	598.8019	47.48
TC(+57.02)IATGW	807.3585	7	808.3655	33.05
TALVTGAATGIGLE	1272.6925	14	1273.7007	53.69
VGQAGVQIGN	941.493	10	942.4962	16.73
FNYPSPA	794.3599	7	795.3666	26.8
NLKPIVAEQYGEHGSLY	1916.9631	17	959.4886	36.92
FDYLHC(+57.02)VDAC(+57.02)VTK	1626.717	13	814.3654	41.29
TNLPVAPK	838.4912	8	420.2534	12.77
LNEVQGK	786.4235	7	787.4319	6.94
VFEGNRPTNSIVVK	1558.8467	14	780.4312	15.95
DESGPGIVH	909.4192	9	910.4264	11.3
IVPSHGVC(+57.02)Y	1030.4906	9	1031.498	14
KITASVM(+15.99)HM(+15.99)GGMK	1421.6829	13	474.9022	8.05
SPQDYLNK	963.4661	8	482.7409	12.26
LVVDN(+.98)GSGMC(+57.02)K	1179.5264	11	590.7703	14.54
LSFQGEEDR	1079.4883	9	540.7517	13.03
IVAALDTIK	942.575	9	943.5837	26.77
SPPPYNDLGK	1086.5345	10	544.2747	12.68
ITASVMHM	888.4197	8	445.2177	21.95
TSRPNTPVLY	1146.6033	10	574.3096	18.74
IPVENVLGGVGQ(+.98)GFK	1513.814	15	757.9154	53.51
SLNLDPLKNPYAPK	1568.8562	14	785.4354	42.21
TWKPPGWDGGSNITNY	1791.8217	16	896.9182	51.73
VAVHTAPVVTTGY	1313.698	13	657.8561	25.84
GMMHMIK	846.3914	7	424.203	10.16
HNYYDDVIDY	1315.5356	10	658.7749	45.45
ELLGISER	915.5025	8	916.5098	23.07
TLHSDLDELLNEAK	1596.7994	14	799.4072	51.74
VHLDIQVGEH	1145.5829	10	573.7996	21.7
VGGAGVVAGASY	1006.5083	12	1007.5146	25.1
AAPFNNWLDGTR	1360.6523	12	681.3341	48.34
AKPKPVVTW	1024.6069	9	513.3113	12.73
FNIYDVTLH	1120.5553	9	561.2854	53.39
LEISEAFK	935.4963	8	936.5028	30.31
WVEMAIHNIASSGK	1541.766	14	771.8888	34.84
KDPSFNLSSAQIE	1434.699	13	718.3578	40.1
AHGLLGVAY	899.4865	9	900.4937	32.93
AAPAVAH	635.3391	7	636.347	7.21
LLLQVQHISK	1177.7183	10	589.867	21.05
FAPQC(+57.02)TWFK	1183.5485	9	592.7816	38.01
YLIQHGTVPIPK	1364.7816	12	683.3978	26.56
LNSIGGIGIDGEVSK	1457.7726	15	729.8944	40.67
GYGGGAGGAGGFGGGAGGAGGFGGGAGGNRG	2297.991	31	1150.0072	25.9
HWGGGALGSK	968.4828	10	485.2491	8.96
LEQEISGLK	1015.5549	9	1016.5629	15.94
GYGFGGGAGC(+57.02)LSM(+15.99)DQGEHLTK	2156.9255	21	719.9834	27.34
TVEYTADPL	1007.4811	9	1008.4893	37.96
GIDHLPALIY	1110.6073	10	556.3113	54.38
MIESGVISLK	1075.5947	10	538.8054	33.89
VAPVAAAAAAP	907.5127	11	908.5195	24.87
VTGPQANQLLQK	1295.7197	12	648.8671	18.64
VTGPQANQILQK	1295.7197	12	648.8671	18.64
SPFTDLTGSLINH	1400.6936	13	701.354	54.3
INVYYNEASGGK	1313.6251	12	657.8199	15.67
LETELFYK	1041.5382	8	521.7771	32.91
SSIIGEPLQPDAWQK	1667.8518	15	834.933	51.61
HLEAAELLGK	1079.5974	10	540.8075	21.26
SNAYGINYAY	1134.4982	10	1135.5061	41.24
LM(+15.99)NN(+.98)HLGK	942.4593	8	472.2372	7.42
EAFGNAK	735.3551	7	368.6852	7.25
FSYC(+57.02)GVGSN(+.98)R	1146.4764	10	574.2457	15.92
FTTVHVK	830.465	7	416.2399	8.89
SPLGSPDRPW	1110.5458	10	556.2799	27.52
GAQVVAIND	885.4556	9	886.4645	21.4
WN(+.98)IGGNK	788.3817	7	789.3877	12.79
IVHIQAGQC(+57.02)GN	1195.5768	11	598.7954	10.77
IVHLQAGQC(+57.02)GN	1195.5768	11	598.7954	10.77
YIPNNAVGAIIGTK	1429.7928	14	715.9066	47.27
YYAGWC(+57.02)DK	1061.4276	8	531.7216	14.75
HFHPEC(+57.02)FL	1085.4752	8	543.7451	27.62
WDDAIDLIK	1087.5549	9	544.785	52.53
FLYPEGIK	965.5222	8	966.5278	31.22
KLESLGSQSGK	1132.6088	11	567.3121	8.07
TYNVEVTSEK	1168.5612	10	585.2886	11.91
AWNVNWEVK	1144.5665	9	573.2916	40.32
VAAPLAVAAPVAR	1204.7291	13	1205.7375	35.67
GEHTEAEGGVY	1147.4781	11	574.7467	9.05
MIMGDVLC(+57.02)K	1065.5021	9	533.7585	35.04
LLHWIQSK	1023.5865	8	342.2027	16.96
FM(+15.99)PGFAPL	894.4309	8	895.4388	54.5
AIVVINPGNPTGQ	1278.6931	13	640.3549	50.74
LDHKFDLM(+15.99)YAK	1395.6857	11	698.8493	15.93
LDHKFDIM(+15.99)YAK	1395.6857	11	698.8493	15.93
HQGVM(+15.99)VGM	873.3837	8	874.3907	11.31
TGQTVVVHY	1002.5134	9	1003.5213	14.77
KVEFLGQVF	1065.5858	9	1066.5894	54.15
YAFDVPAASK	1067.5287	10	534.7722	25.8
KDLYANTVLSGGTTMYPGIAD	2186.0564	21	1094.0365	54.25
TTIVNNPGHAVSY	1371.6782	13	1372.6836	20.39
APAVVAHAIPQTY	1336.7139	13	669.3656	28.52
HLPNDPLF	951.4814	8	952.4889	39.66
LSISVEK	774.4487	7	775.4562	14.32
ISISVEK	774.4487	7	775.4562	14.32
YSVVPSPK	875.4752	8	876.4819	13.31
FYQEVIDLGGEAVK	1566.793	14	784.4033	52.63
IDFGLATK	863.4752	8	864.4827	30.65
VAVSNEFGK	949.4869	9	475.7514	12.14
SWTVPSLGVK	1072.5917	10	537.3032	46.21
SWTVPSIGVK	1072.5917	10	537.3032	46.21
YAAPAVAVH	897.4708	9	898.4785	15.4
IQDALTGDSK	1046.5244	10	524.27	9.98
LSWTGTDK	906.4447	8	454.23	13.54
LSDDLHDAR	1040.4886	9	521.2521	8.76
GFKDQIHDVFK	1332.6826	11	445.235	23.22
VVAAPVVSY	903.5065	9	904.5142	40.64
NVPDHWYPK	1154.5509	9	578.2831	14.54
IVFHPEFL	1000.5381	8	501.2772	53.51
YLDGLIGK	877.4909	8	878.4978	26.58
TAVAPIER	855.4814	8	428.7479	10.48
YPDDKPLGYPF	1310.6183	11	656.3169	50.87
APANLTTEVK	1042.5658	10	522.2908	12.16
DVADVLLK	871.5015	8	872.5095	42.06
APVAAAY	661.3435	7	662.3513	14.06
AAVGYAAPAGIAY	1193.608	13	597.8132	50.53
VSHVSTGGGASL	1070.5356	12	536.2754	10.07
APGIVASANTAGGF	1231.6196	14	616.8173	45.88
KPGPPFGPGGPFG	1210.6134	13	606.3143	41.38
ELSFPGVK	875.4752	8	876.4849	30.92
YQVSWTEDVK	1253.5928	10	627.8043	28.71
PLVPIVIEQTGR	1320.7765	12	661.3957	51.68
GTNPESIK	844.429	8	423.222	8.07
IQGNMGLAMK	1061.5361	10	531.7748	18.05
FNPVPVM(+15.99)K	946.4946	8	474.2551	16.34
APALAHAPVAY	1079.5763	11	540.7954	27.97
VTTEDINLAK	1102.587	10	552.3011	19.04
YTPNMYFK	1062.4844	8	532.2502	24.41
NIEIIPVIK	1037.6484	9	519.8324	52.43
SYDIEAN	810.3395	7	811.3464	14.9
SLNLDPLKNPYAPKPK	1794.0039	16	599.009	32.48
MVNEAPGPINF	1187.5645	11	594.7896	53
HVDLIWK	909.5072	7	455.7611	21.18
IEFGVDSK	893.4494	8	894.4561	17.67
VQAVVAVSQ	899.5076	9	900.5159	22.06
MSVIWEK	891.4524	7	892.4598	24.91
IAVGISGAIQH	1064.5978	11	533.3055	30.16
GNLGQVST	774.3872	8	775.3944	12.11
PAPATTF	703.3541	7	704.3624	17.8
AFAGAISK	763.4228	8	764.4299	10.48
DKEISSL	790.4072	7	791.4143	12.47
YGFVHMK	880.4265	7	441.2207	12.04
FYGPGGPY	856.3755	8	857.384	32.35
GIVQSAN	687.3552	7	688.3631	9.72
FWVGGNWK	992.4868	8	993.4941	37.91
ALAIDTIINQK	1198.6921	11	600.3547	47.18
SGLEGELK	831.4338	8	832.4408	11.74
HTLPDLPY	954.4811	8	955.4893	39.84
DTPEVAAAK	900.4552	9	451.2355	8.97
LKVDVDPK	912.528	8	457.2716	10.61
VTTM(+15.99)HDFGYVALNMK	1741.8168	15	871.9159	35
FSPN(+.98)HSNPIIVSAGWDK	1868.9056	17	623.9755	43.84
VTIVGSPESQWK	1329.6929	12	665.8545	28.97
YNDLPWKPAIGK	1400.7452	12	467.9228	33.82
VSDPINGF	847.4075	8	848.415	48.96
AVQDAAGNK	872.4352	9	437.2256	1.36
AAASIVYK	821.4647	8	411.7396	10.32
PAAVAVTHAAPAVAVAEP	1640.8885	18	821.4524	39.04
VIDDHLAVQAIIR	1461.8303	13	731.9236	46.38
APAYAHAPVAA	1037.5294	11	1038.5371	14.15
GETTTITK	849.4443	8	425.7294	7.6
IIGPDHK	778.4337	7	390.2246	7.5
VN(+.98)ELTTINVNLASAK	1586.8516	15	794.4339	51.74
TALVTGAATGIGL	1143.6499	13	1144.6602	54.58
LQIWDTAGQER	1315.6521	11	658.8333	31.28
LQLWDTAGQER	1315.6521	11	658.8333	31.28
IQIWDTAGQER	1315.6521	11	658.8333	31.28
SPVGVGAVTK	913.5233	10	457.7693	11.25
GQVITIGNE	929.4818	9	930.4896	28.17
MEISFVK	852.4415	7	853.4487	28.95
GSFDIVHVK	1000.5342	9	501.2739	20.04
AVIAEKPQFGRPL	1424.814	13	475.9454	26.59
WVTGSITT	863.4389	8	864.4453	33.8
AVAAAPAAVGY	959.5076	11	960.5156	40.29
VFPSIVGR	873.5072	8	874.5152	28.62
GIGLEYVK	877.4909	8	878.4987	24.44
HLPVAITL	862.5276	8	863.5364	50.59
SLGGGTGSGMGTLL	1206.5914	14	1207.6006	52.95
HTGPGIL	693.381	7	694.3882	13.42
SAGPVLEAFGNAK	1259.651	13	630.8326	41.86
LASSDKFDEYMK	1432.6544	12	478.5591	19.87
LWESSAGGSF	1039.4611	10	1040.47	43.26
AGIPLN(+.98)NNFVK	1186.6346	11	594.3251	40.17
FQISVADDGTGR	1264.6047	12	633.3098	27.69
GNFANVIR	889.477	8	445.745	17.19
LEEAGGATSAQIELNK	1629.8209	16	815.9177	23.18
VVGVDLEGVR	1041.5818	10	1042.5883	30.81
TGESVSVIK	918.5022	9	460.2587	11.51
AGEDFSIHVPY	1233.5665	11	617.7913	51.69
LPGSIHIPL	945.5647	9	473.7901	52.56
IAADHPLVGGHK	1213.6567	12	405.5601	8.52
APAVVAPGAPL	961.5596	11	962.5678	46.52
APAVVAPGAPI	961.5596	11	962.5678	46.52
GYFEVTH	851.3813	7	852.3884	18.03
QQMWISK	919.4586	7	460.7366	14.84
ALINIAHPDH	1099.5774	10	550.7954	18.46
YESEGVAR	909.4192	8	455.7172	7.95
VAQFLESHPLVTK	1467.8085	13	734.9125	26.96
VFVGTVESIANAK	1333.7241	13	667.8705	40.12
PSFNLSSAQ	949.4505	9	950.4605	28.43
KLEQEISGL	1015.5549	9	1016.5648	24.47
GFNTDYLK	956.4603	8	957.4685	21.91
FDLHPEGDF	1075.4611	9	1076.4697	44.91
LSADDVLSK	946.4971	9	474.2574	21.88
LGM(+15.99)ESC(+57.02)GIHETVY	1510.6432	13	756.3301	21.82
EAATGPLK	785.4283	8	393.7219	8.6
YGSLQGSVLGIEAVK	1519.8246	15	760.9191	50.89
VVTFAPANLTTEVK	1488.8187	14	745.4164	49.87
HVMTNLGEK	1027.5121	9	514.7637	8.63
YHADIIHK	995.5189	8	332.8473	8.5
ALEHPETAL	979.4974	9	980.5043	16.44
SWWQVDK	947.4501	7	948.4593	28.42
M(+15.99)GHAGAIISGGK	1113.5601	12	557.7879	8.21
SAC(+57.02)GVVGIAK	960.5062	10	961.5147	12.27
VTVADVVAMGTGR	1274.6653	13	638.3374	52.02
GTIEIINDVHILK	1463.8347	13	732.9247	51.99
VAIPSQDTT	930.4658	9	931.4724	17.72
AHTAVLH	747.4028	7	374.709	7.21
QLTC(+57.02)NGVLEGIR	1358.6976	12	680.3569	33.31
HIFGQHVADY	1185.5566	10	593.785	16.24
FLGM(+15.99)ESC(+57.02)GIHETVY	1657.7117	14	829.8638	39.97
AHTDIQVPDFSAY	1462.6729	13	732.3447	52.35
AIDTIINQK	1014.5709	9	1015.5782	18.58
SLLEVGIVK	956.5906	9	957.5991	42.68
HFAIGHY	843.4028	7	422.7085	12.58
VAIPSQDTTR	1086.5669	10	1087.5734	11.72
VAM(+15.99)VTGASSGIGAAITK	1548.8181	17	775.4163	26.66
ADIGVAMGIAGSDVSK	1489.7446	16	745.8804	46.13
NSILTTH	784.4079	7	785.4154	10.61
AAPAVAVH	734.4075	8	735.4147	9.18
HLLESVQESLER	1438.7416	12	720.3773	33.81
LTLVASGGTAK	1016.5866	11	509.3011	14.27
VPTISIDK	871.5015	8	872.5085	19.95
YGNLGQVSTY	1100.5138	10	1101.5227	31.97
ANVC(+57.02)EEC(+57.02)NK	1122.4434	9	562.2292	6.91
THDFGFVAL	1005.4919	9	503.7544	53.07
VAHAAAPVAVAHA	1183.6461	13	592.83	11.24
NVGLGFK	733.4122	7	734.4189	16.22
KPGIVTVF	859.5167	8	860.5244	32.76
LSIENSDL	889.4393	8	890.4469	38.11
VVVIGSGPGGY	1003.5338	11	1004.5428	40.56
AHLDATTVLS	1026.5345	10	1027.543	24.1
LSDVNPLLIAK	1181.7019	11	591.86	46.87
TVEAPLPAIEGEK	1352.7188	13	677.3679	39.29
SSGSLGGLGY	896.424	10	897.4323	32.46
WLNSPNVY	991.4763	8	992.4832	46.55
ASIQLETQHPEGMR	1595.7726	14	798.8943	15.85
TVLSGGTTMYPGIAD	1481.7072	15	741.8612	53.2
GPPFGPGGPF	928.4442	10	929.4514	53.67
VKQEQ(+.98)HDFEPY	1419.6306	11	710.824	15.11
HETLYQK	917.4607	7	459.7382	7.19
GVAEDFAPSFTQKPQL	1733.8624	16	867.9389	52.72
YHEFQC(+57.02)K	1010.428	7	506.2216	7.87
TIAMDGTEGLVR	1261.6337	12	631.8251	31.48
VAAPVSVH	778.4337	8	779.4417	11.82
WSYETANEIQAQ	1438.6365	12	720.3246	40.72
VLEQEEYK	1036.5077	8	519.2616	9.56
GGHYAGPI	770.3711	8	771.3778	11.57
HWQATIM(+15.99)GPPDSPY	1614.7136	14	808.3654	40.64
TVPDLLVGEVGVK	1324.7601	13	663.3888	52.92
YM(+15.99)ILAPATM	1025.4926	9	1026.4993	52.68
HSQFIGYPIK	1188.6292	10	595.3243	20
SYTSPEGYPVKVNY	1602.7566	14	802.3869	37.42
ILEGVSWEEAK	1259.6398	11	630.8273	36.89
GWAPTFY	840.3806	7	841.3869	54
VNFTVDEIR	1091.561	9	546.7861	32.93
THVDWVK	883.4552	7	442.7353	9.6
YSAAPAVAH	885.4344	9	443.7248	9.46
KLHSYLNEK	1130.6084	9	377.8769	7.98
SGHFGVSAATGGL	1159.5621	13	580.7885	25.86
GIHETVYNSIMK	1390.6915	12	696.354	21.98
TYTSNWY	933.3868	7	934.3948	31.76
LKQTSLEVLK	1157.7019	10	579.8588	14.97
DLAGAIIGK	856.5018	9	857.5103	35.77
LENVSVALK	971.5651	9	972.5732	21.82
LVSLEMGK	875.4786	8	876.4861	21.48
VINNYRPPLPL	1294.7397	11	648.3786	50.53
AAPVLSY	719.3854	7	720.3923	29.45
AAPVISY	719.3854	7	720.3923	29.45
IM(+15.99)ELINNVAK	1159.6271	10	580.8213	22.24
LVPGLGYY	880.4694	8	881.4777	53.1
SKYETEAAA	968.4451	9	485.2302	8.03
AYDIQDHLTGDSK	1461.6736	13	731.8446	15.14
FVRPQDM(+15.99)LGPK	1302.6754	11	652.3458	12.97
LIVPASQC(+57.02)GSLIGK	1441.7963	14	721.9064	40.86
SAVWYPTLK	1063.5702	9	532.7933	39.97
LIFHSFGGGTGSGF	1382.6619	14	692.3389	51.96
TVAVVGAGL	785.4647	9	786.4719	40.17
TALHIAAL	808.4807	8	809.4886	31.39
TALHLAAL	808.4807	8	809.4886	31.39
TALHLAAI	808.4807	8	809.4886	31.39
GPGYGAPSY	867.3762	9	868.3837	13.8
HEGTLANL	853.4294	8	854.4366	14.4
AIGMGLQGSLEDQLHR	1723.8676	16	575.6295	44.51
GELYC(+57.02)EYC(+57.02)FEK	1496.5952	11	749.3043	33.41
ANQVGPWIE	1012.4978	9	1013.5058	43.35
TVEYTADPLNGFNAVVH	1845.8896	17	923.9515	54.38
HQGVMVGMG	914.4103	9	915.4177	14.31
FQSSAVM(+15.99)AL	968.4637	9	969.472	32.23
ISNLQAGLETWK	1358.7194	12	680.3677	40.8
AVVQVFEGTSGIDAK	1519.7882	15	760.9016	41.95
VGVVGMLDPPR	1138.6168	11	570.3167	42.08
ISLLDLK	800.5007	7	801.5087	46.04
TAC(+57.02)ISLGK	848.4426	8	425.2294	11.95
FDAAFNYK	974.4497	8	488.2329	23.88
WIEDVTGEK	1075.5186	9	538.7673	22.64
TLDYDIGLIR	1177.6343	10	589.8251	52.28
NLVGVAIGATC(+57.02)R	1229.655	12	615.8346	35.84
VSLVDKQFGSK	1206.6608	11	604.3372	14.35
VELAPPTPADIPQIR	1615.8933	15	808.9575	53.48
APAAVGY	647.3278	7	648.3365	13.29
GVPAYASAY	897.4232	9	898.4325	26.92
VLLQQAQPQ	1023.5713	9	512.7939	20.87
LIPVGDPTLK	1051.6277	10	1052.636	32.93
AVAAPAIYT	875.4752	9	876.4832	41.89
GILLDQGQLNK	1197.6718	11	599.8445	28.57
IHDVVLVGGSIR	1263.7299	12	632.8686	24.19
LGSATVGLK	844.5018	9	845.5093	12.69
LDYVNQPIGK	1145.608	10	573.8121	20.97
YSFTTTAE	918.3971	8	919.4044	23.26
VMHQLTC(+57.02)N(+.98)GVLEGIR	1726.8495	15	576.6245	37.8
NVVSPVGV	769.4334	8	770.441	30.77
YFVEIDR	940.4654	7	941.4729	30.56
YFVELDR	940.4654	7	941.4729	30.56
LGLHLEYNDAR	1299.6571	11	434.2246	23.77
DFAVTSK	766.3861	7	767.3934	11.05
KDLLSANVK	986.576	9	494.2956	11.08
LSHEVGWK	954.4923	8	478.2539	9.36
APVAIAAPVAVKAVAP	1443.8812	16	722.9487	48.63
IISMQM(+15.99)GGDLGQVY	1526.7109	14	764.3631	52.98
HDISFGFY	984.4341	8	985.4423	51.18
FGEIESVTVK	1107.5812	10	554.798	27.08
IFDVELLK	975.564	8	976.5722	52.51
TVLSGGTTM(+15.99)YPGIAD	1497.7021	15	749.8578	48.75
PVVGGHSGVTIIPL	1344.7765	14	673.3967	53.46
VLDVSGSM	806.3844	8	807.392	31.43
VIDVSGSM	806.3844	8	807.392	31.43
SFM(+15.99)PIVIESISTK	1466.769	13	734.3925	52.46
ALEPIISAEIMK	1313.7264	12	657.8712	53.2
MAC(+57.02)VGIC(+57.02)GSDVHY	1467.5945	13	734.8043	34.18
LVQNIVDHLK	1177.6819	10	1178.6938	23.88
DWRPAITIK	1098.6185	9	367.2141	31.84
C(+57.02)TAC(+57.02)SKPITGIGGT	1421.6643	14	711.8396	14.88
AGGVLGVN(+.98)FK	961.5233	10	481.7686	34.67
TNVHGGAVSLGHPIGM	1545.7722	16	773.8941	24.49
TWAAGDHITIADF	1416.6674	13	709.3406	54.25
IAILPVDELK	1109.6696	10	555.8427	52.92
LERPELGITF	1173.6393	10	587.8271	52.81
YLSPEGNVF	1024.4866	9	1025.4934	49.95
VSTVGIDFK	964.5229	9	483.2687	26.82
SHLVTAWGGGNSEF	1460.6685	14	731.3423	42.37
SVGIQGSGW	889.4294	9	890.4355	34.95
FYEQFSK	947.4388	7	474.727	14.95
VPTSVPVLG	867.5065	9	868.5145	48.53
VC(+57.02)IVGSGNW	990.4593	9	991.469	47.45
GC(+57.02)FYIGLGGK	1070.5219	10	536.2686	36.93
FMAEEADK	939.4008	8	470.7081	9.35
LLAQVESVTK	1086.6284	10	544.3209	22.95
AGRPFFPGLVK	1187.6814	11	396.9014	28.87
TC(+57.02)NGVLEGIR	1117.5549	10	559.7852	18.62
TFNTPAMY	943.4109	8	944.4186	38.43
AC(+57.02)VGIC(+57.02)GSDVHY	1336.554	12	669.2841	26.31
AWVDAATVPGN	1099.5298	11	1100.5396	43.31
VNFDGFC(+57.02)R	1013.4389	8	1014.4471	25.18
YANDYDTFY	1170.4506	9	1171.4551	44.04
VAVAVEGASLK	1042.6022	11	1043.6113	20.35
AYAAAPVAY	895.4439	9	896.4528	27.75
YALPHAIL	896.512	8	897.519	45.56
YQMMSGSVK	1029.4624	9	515.7391	12.04
AAGDHMHDIW	1151.4818	10	576.7482	17.54
NAVGAIIGTK	942.5498	10	472.2833	18.82
SYVGDEAQSK	1082.488	10	542.252	8.39
EFDDLPSSEQK	1293.5724	11	647.7935	17.85
GWTQGIY	823.3865	7	824.3947	37.91
KQSLTLTELQAH	1367.7408	12	684.8781	18.62
KQSLTLTEIQAH	1367.7408	12	684.8781	18.62
IVQSANY	793.397	7	794.4042	12.35
VAGLGHAGLGY	1013.5294	11	507.7734	37.38
FTQAGSEVSAL	1108.54	11	1109.5486	33.11
LEVHVQELSIK	1293.7292	11	647.8734	32.65
YAYDIQDALTGDSK	1558.7151	14	780.3651	48.54
GFNAVVH	742.3762	7	743.3842	12.4
WFGERPGKK	1103.5875	9	552.802	8.66
VMQIVINPK	1040.6052	9	521.3098	27.49
GHGAGGASIL	838.4297	10	420.2221	12
YPDDKPLGFPFD	1409.6503	12	705.8341	54.71
VNNLSQVGL	942.5134	9	943.5218	40.24
ISYKPTEPGYY	1316.6288	11	659.321	24.35
VSDTVVEPY	1007.4811	9	1008.4896	29.38
LNVSYPASGC(+57.02)QK	1322.6289	12	662.323	15.06
AVSTDGLLWGASK	1303.6772	13	652.8466	42.28
WKPGSGIIHQ	1121.5981	10	561.8059	15.39
IIPASTGAAK	927.5389	10	464.7771	9.26
HTGPGILSM	911.4535	9	912.4608	26.9
TFHATFATDDRK	1408.6735	12	470.566	9.68
EMHIPGSPF	1013.4641	9	1014.4729	50.32
LDHKFDLMY	1180.5586	9	591.287	33.93
LDHKFDIMY	1180.5586	9	591.287	33.93
GVTIDFDSLK	1093.5656	10	547.7905	48.78
VLSGGTTMY	927.4372	9	928.4445	24.47
VTGAATGIGLE	987.5237	11	988.5309	31.31
LAADVGK	672.3806	7	673.3879	8.42
GGSFGGGFGGGSGGGF	1260.5159	16	1261.5249	48.09
GFATVSSSY	917.413	9	918.4208	27.21
TPEVASAK	801.4232	8	802.4301	7.66
FYFDNVLGK	1101.5494	9	551.7824	52.64
SAAPAVAHLSF	1069.5557	11	1070.5637	38.13
VMVTNVTSLLK	1203.6897	11	602.8531	51.73
TIVAINK	757.4698	7	758.4773	11.75
SIENSDLL	889.4393	8	890.4463	38.51
ATVGASQSK	847.4399	9	424.7267	0.04
LLEEASAMLK	1103.5896	10	552.8031	42.08
LVGLFEDTNLC(+57.02)AIHAK	1799.924	16	900.9719	51.99
EKLC(+57.02)YVAL	994.5157	8	995.5233	32.78
LSGVTIAQGGVLPN	1324.735	14	663.3751	53.12
AFGQITAAGK	962.5185	10	482.2675	11.41
AHAPAVF	711.3704	7	712.3765	14.2
YVSVTPAVK	962.5436	9	482.2797	14.56
YTADPVNGF	982.4396	9	983.4454	37.98
LQQFFNHHM(+15.99)F	1363.6132	10	682.8146	24.24
LTSPTYGDLNHLVS	1515.757	14	758.8867	50.41
FDIGTLYPK	1052.5542	9	1053.563	51.1
FDLGTLYPK	1052.5542	9	1053.563	51.1
HEPVGVC(+57.02)GQIIPW	1490.734	13	746.373	54.27
YELDQDASVR	1194.5516	10	598.2835	15.69
VNDFGNSWK	1065.4879	9	1066.495	16.49
ILPTGAGTFTEAMK	1435.738	14	718.877	44.64
NAAYDQFLEDLQK	1553.7361	13	777.8762	53.97
PGGFGGGSGGF	895.3824	11	896.3896	27.52
LAPSTIK	728.4432	7	729.4509	9.2
ILAVVDPNSTGY	1247.6398	12	1248.6489	52.69
HTVEILH	847.4552	7	848.4628	9.88
SLGIETAGGVM	1033.5114	11	1034.5192	51.1
AAPVVAAPVVK	1020.6331	11	1021.6417	21.26
GFFDTAK	784.3755	7	785.3824	18.26
VAAAPVSH	750.4024	8	376.2089	8.29
HAQN(+.98)EIGQASY	1217.5312	11	609.7731	12.51
NFAPKPF	819.4279	7	820.4352	23.75
DWKPGPYPK	1086.5498	9	544.2831	13.99
GLHLPAHF	890.4763	8	446.2455	18.88
FDPIIEDYH	1147.5186	9	574.7675	43.96
VGLILETAEAR	1170.6608	11	586.3376	35.71
APAVGIDLGTTY	1176.6027	12	1177.6099	53.97
VRPQDMLGPK	1139.6121	10	570.8131	14.38
IFLTGPK	774.4639	7	775.4713	18.92
SPEGNVF	748.3391	7	749.3461	19.64
VTAINAAGHGK	1037.5618	11	519.7886	7.72
LSGVTIAQ	787.444	8	788.4524	23.97
YMAC(+57.02)C(+57.02)MLY	1110.4006	8	1111.4091	47.73
LATGSFLK	835.4803	8	836.4893	20.2
SMDQGEHLTK	1144.5183	10	573.2671	8.16
FSVVPSPK	859.4803	8	860.4882	19.99
YSYAYDIQDAITGDAK	1792.8156	16	897.41	52.98
YSYAYDIQDALTGDAK	1792.8156	16	897.41	52.98
WHLDIPK	907.4916	7	454.7532	28.32
VVEIAPAPK	922.5487	9	462.2814	14.11
YAAAPVVH	826.4337	8	827.4421	11.24
VLSIGDGIAR	999.5713	10	1000.5793	28.06
LVEPDGTVR	984.524	9	493.2692	11.8
AIESGWAEGIIDTLHK	1738.8889	16	580.6376	54.25
ALAPSTMK	817.4368	8	409.7256	9.6
KDELFPGSK	1019.5287	9	510.7718	11.09
LLDEALSVVK	1085.6332	10	543.825	50.18
GAPLAVVHF	909.5072	9	455.7615	46.53
MKLDYVLGLK	1178.6733	10	393.899	44.94
NNWLDGTR	974.457	8	975.463	16.75
TVPSLGVK	799.4803	8	800.4874	14.69
TVPSIGVK	799.4803	8	800.4874	14.69
TMPWLNS	847.3898	7	848.3971	50.27
AAPAVAAPALSYHPAPVA	1672.8936	18	837.4561	46.39
VHHVPGVADVPVT	1325.7091	13	663.8617	20.7
VFHLIPSLK	1052.6382	9	351.8862	38.48
IWDLESK	889.4545	7	890.4617	23.38
VVLAAAGGVNH	1006.556	11	1007.5634	16.52
VGIATSVSSQY	1110.5557	11	1111.5664	31.35
QGVMVGMGQK	1033.5049	10	517.7605	12.73
EFTLEFSR	1027.4974	8	1028.506	42.34
FTVHAGDAGNNIL	1327.6521	13	664.8335	38.04
LLDVIQSGLENH	1336.6986	12	669.3589	51.76
SSNFGWDTK	1040.4563	9	521.2355	16.63
AAHFAAHAH	931.4413	9	466.7288	0.83
LGLLPGAGGTQ	982.5447	11	983.5565	47.42
GGGGGGFGGGGF	882.362	12	883.3707	26.34
IIDTGIGMTK	1047.5635	10	524.7899	22.27
FPLTTEAAM(+15.99)K	1123.5583	10	562.7867	18.69
AFEKPVF	836.4432	7	837.4513	24.16
FGGGSGGGFGGGSGGF	1260.5159	16	631.2657	48.07
MLSHVNLQYY	1266.6067	10	634.3103	38.19
SISYPTLASAPH	1242.6244	12	622.3201	34.89
IALDHANK	880.4766	8	441.2458	8
FIDEHPQLF	1144.5553	9	573.288	48.87
WSVN(+.98)GKPVEPGVR	1424.7412	13	475.9207	20.41
AFIHFEDR	1033.498	8	517.7574	18.77
ATVSSSYK	841.4182	8	421.717	7.58
SVMHMGGMK	976.4293	9	489.2223	9.28
VQDTPEVSAAK	1143.5771	11	572.7961	9.41
VEIMVPGPK	968.5364	9	485.2763	27.62
SFGGGTGSGF	872.3664	10	873.373	23.8
YKELLELAK	1105.6383	9	553.8279	23.18
GDFDLTLPTGHHF	1455.6782	13	728.8456	51.37
AAPAVVAAPAVAKVGY	1453.8292	16	727.9237	44.36
VEEFLPIFGQVKK	1532.8602	13	511.9617	52.58
PVPYPVERPVPY	1411.7499	12	706.8835	41.91
SFQGEEDR	966.4042	8	484.21	7.95
KPLLESGTLGTK	1242.7183	12	622.366	13.42
LHAEMLEQLPASVK	1564.8282	14	522.6185	39.63
AILGYLVN(+.98)QYGK	1338.7183	12	670.3661	53.27
IGTIPGAGGTQ	970.5084	11	971.5173	20.79
LLSGVTIAQG	957.5495	10	958.5568	42.48
PGVAAVAAPAIASY	1256.6764	14	1257.6851	51.05
VAAAPAAVGY	888.4705	10	889.4774	24.44
GYLGAPAVATY	1081.5444	11	1082.5513	47.14
KPLSEWLEK	1128.6179	9	565.32	20.73
GPQVM(+15.99)LGY	879.416	8	880.4242	31.85
GVGSGLTGY	809.3919	9	810.3997	24.24
ALQNELEESR	1187.5782	10	594.7963	13.66
PVAVPAAAPL	904.5381	10	905.5464	49.01
SLQLGETLPNISK	1398.7719	13	700.3939	48.65
TTAIQEIFK	1049.5757	9	525.7953	39
TTAIQELFK	1049.5757	9	525.7953	39
HPGSFDIVHVK	1234.6459	11	412.556	15.04
IEINFPAEYPFKPPK	1788.9449	15	895.4834	53.44
TLDSILAC(+57.02)DGPDR	1431.6664	13	716.8414	39.21
FM(+15.99)AEEADK	955.3957	8	478.7057	8.31
VASQVAALDLGYK	1333.7241	13	667.8702	39.31
YVSDPVN(+.98)GFR	1153.5404	10	577.7787	21.95
VAHNFSQLY	1077.5243	9	539.7701	23.28
LQVVDKPLPW	1193.6808	10	597.8491	52.33
DLYANTVLSGGTTMYPGIADR	2214.0627	21	1108.0305	54.73
NATIGGIVAQEVMK	1429.7599	14	715.8892	50.58
FKEMYDNLTK	1287.6169	10	644.8157	16.09
ELSFQGEEDRK	1336.6259	11	669.3203	11.15
LVQGFEK	819.449	7	820.457	11.16
VISQQSLE	902.4709	8	903.4773	16.14
SHFDFAVK	949.4657	8	475.7407	15.34
YLPGSAPC(+57.02)	863.3847	8	864.3925	18.11
FLNPAGVTY	980.4967	9	981.5044	51.04
AYDIQ(+.98)DALTGDAK	1380.6409	13	691.3306	47.02
AYDIQ(+.98)DAITGDAK	1380.6409	13	691.3306	47.02
VIGAGVTLH	865.5021	9	866.5079	19.59
FMIQGGDFTK	1142.543	10	572.2784	34.55
ILETPSATY	993.5018	9	994.5086	33.35
TGAAVAGQLGVL	1055.5975	12	528.8066	52.5
HIQQAAEELVK	1264.6775	11	633.3465	13.99
VVTFAPANL	930.5175	9	931.5248	53.28
YAADPVNGF	952.429	9	953.4348	38.18
LLPPLVGAIGR	1104.7019	11	553.3594	53.62
YTLIAENASGK	1165.5979	11	583.8067	16.75
VIHDNFEIVEGL	1383.7034	12	692.8583	53.82
IPSHEVQIPFK	1293.7081	11	647.8624	26.67
ELENELDGEQR	1330.6001	11	666.3068	15.11
IWDTVNK	874.4548	7	875.4614	12.51
HRTFVTTSTVPGSQVY	1778.8951	16	890.4553	24.69
KGGGFATVSSSY	1159.5509	12	1160.5591	16.4
IGAPGFHSPY	1044.5028	10	1045.5114	28.95
DAVGNILGIK	998.576	10	500.2957	50.43
TIYAGNAILTLK	1276.739	12	639.3762	49.07
LHEASEAADEASR	1384.6218	13	693.3191	8.18
LTIHFPTDYPFKPPK	1799.9609	15	450.9978	51.48
HQ(+.98)GVM(+15.99)VGM(+15.99)GQK	1203.5376	11	602.7758	7.45
SHSDWVADIK	1156.5513	10	579.2836	16.13
IFINNEFVDAVSGK	1551.7932	14	776.9049	54.56
LEEVAGK	744.4017	7	745.4094	8.11
ELLAQVESVTK	1215.671	11	1216.6807	39.92
VAVVTGASAGIGAAIVK	1482.877	17	742.4465	46.39
QHFIGVL	812.4545	7	813.4624	33.86
DTGSSNLWVPSK	1289.6251	12	645.8224	28.74
YANDYDTF	1007.3872	8	1008.395	30.63
SLTNDWEDHLAVK	1526.7365	13	764.3726	37.23
AAFYPLN(+.98)GPSKF	1311.6499	12	656.8323	51.94
SFDDEGK	796.3239	7	797.3308	7.32
MHADHVTGTGLLK	1378.7028	13	460.5755	11.43
SLNLDPLK	898.5123	8	899.5188	33.85
MNLADALVPR	1098.5856	10	550.3018	49.94
LLEVISGETLPKPDR	1665.9301	15	833.9729	45.85
AMDVLVSTGEGVGR	1389.6921	14	695.8534	35.59
LHFFM(+15.99)PG	863.4	7	864.4078	29.58
SIDLTHLEH	1063.5298	9	532.7723	23.23
TSQVIKPSLGA	1099.6237	11	550.8206	18.09
ILVNESGNHALM(+15.99)ITNVS	1826.9197	17	914.4698	44.69
VQIINAK	784.4807	7	785.4877	10.89
IALQVVQR	925.5709	8	926.5767	20.58
LLELTPVQK	1039.6277	9	520.8215	31.03
GAGAFGYFEVTHDITK	1711.8206	16	856.9187	49.54
IAVGISGAIQHL	1177.6819	12	589.8481	51.6
WVPEITHH	1017.5032	8	340.1748	16.13
GHYAGPIAGVPVIVN	1462.7932	15	732.4039	52.22
KLESELQTLH	1196.6401	10	599.3282	14.88
YTADPVN(+.98)GF	983.4236	9	984.4332	39.24
LLGPGLNK	810.4963	8	811.5042	15.19
AYAAPVVA	760.4119	8	761.4192	21.67
TITIGSAGK	846.4811	9	847.4897	10.66
YSVGAMSK	841.4004	8	421.7077	9.91
AKLETNF	821.4283	7	822.4332	13.51
HFFM(+15.99)PGFAPL	1178.5582	10	590.288	54.58
TPAATAPLG	797.4283	9	798.4354	17.83
SGSPIDY	737.3232	7	738.3319	19.71
AVAAAPVAK	796.4807	9	797.4878	9.41
IDWFHNGRPF	1287.6149	10	430.2122	47.78
GAGC(+57.02)LITEGC(+57.02)R	1192.5328	11	597.2742	13.47
SYIDSYGIVQ	1143.5448	10	1144.5535	52.77
TLTSQ(+.98)STF	884.4127	8	885.4203	23.56
KAPIRPDVVNF	1254.7084	11	628.3627	25.73
LSFDSSFAPQ	1097.5029	10	1098.5114	52.76
LNNLAPIGVNAK	1222.7034	12	612.3595	26.77
M(+15.99)KDFVAGGVAAAISK	1479.7755	15	740.8958	27.06
VDPAIIGGM(+15.99)IVSIGDK	1599.8541	16	800.9335	54.23
YIAAAFPSAC(+57.02)GK	1254.6067	12	628.3106	26.11
FVVGVGMTK	936.5103	9	469.2631	26.85
FSQAC(+57.02)LVGK	1008.5062	9	1009.5147	14
MVSDIANAW	1005.459	9	1006.4661	52.53
NLQQIGASLSC(+57.02)QTDR	1689.8104	15	845.9134	32.44
YAAPVAK	718.4014	7	719.4093	8.78
YKAGVSGTVK	1008.5604	10	505.2889	7.9
VLSRPDAINLPTM	1425.765	13	713.8918	51.96
LQAANAC(+57.02)R	902.4392	8	452.2274	7.43
AFDKIIGEW	1077.5494	9	539.783	53.13
EIM(+15.99)FGPDIC(+57.02)GPGTK	1536.6952	14	769.3561	43.04
FQSAAIGALQ	1004.5291	10	1005.5382	39.64
SSLGATVHK	898.4872	9	450.2509	7.71
YGAAPALSY	911.4388	9	912.4474	35.09
FAGDDAPR	847.3824	8	424.6989	8.7
LGEFSVTYKPVK	1366.7496	12	684.3844	26.78
FGPHGYGFAC(+57.02)GSGF	1459.5979	14	730.807	47.17
VLFPATGY	866.4538	8	867.4626	52.68
VGAATVGAASW	988.4978	11	989.5044	36.01
KLEADINELEIALDHANK	2035.0585	18	679.3615	50.41
GYSFTTTAEREIVR	1628.8158	14	815.4158	30.96
LPGGVASGF	803.4177	9	804.4249	40.8
LGAPAVVAPGAPL	1131.6652	13	1132.6729	54.35
IGAPAVVAPGAPL	1131.6652	13	1132.6729	54.35
LGAPAVVAPGAPI	1131.6652	13	1132.6729	54.35
LYFHIGETE	1107.5237	9	554.7696	40.71
SNTTAIAEAW	1062.4982	10	1063.5059	41.64
ITFDVEFPK	1094.5648	9	548.2908	53.12
YKEMHIPGSPF	1304.6223	11	653.3186	38.91
YAAPAVVK	817.4697	8	818.4767	12.27
ITGANEVTALK	1115.6187	11	558.8179	17.58
YILYGSSNVVTGETK	1629.825	15	815.9191	36.29
AAPVAAVHAAPVAAAVAA	1526.8568	18	764.4351	40.75
VLLQQAQPQVGAALY	1597.8828	15	799.9492	54.43
LWNTLAEC(+57.02)K	1133.554	9	567.7844	23.43
TFVTTSTVPGSQVY	1485.7351	14	1486.7444	51.15
QLTHSLGGGTGSGMGTLL	1685.8407	18	843.9286	47.15
SGHASHPTAPVK	1187.6047	12	396.8758	5.34
GIITN(+.98)WDDMEK	1321.5861	11	661.801	51.26
PFVMEAWGK	1063.5161	9	532.7658	41.39
VVHIVNY	842.465	7	843.4719	19.89
INFDASGY	885.3868	8	886.3957	38.95
VALDFEQE	949.4392	8	950.447	42.91
SANTAGGF	723.3187	8	724.327	10.85
VTKPVPEQW	1082.576	9	542.2947	19.07
IGFSPSHM(+15.99)IPGIEPSPDK	1923.9399	18	962.9778	36.09
[truncated: 491 more rows]
