# Supplementary material for: Active Peptide AR-9 From Eupolyphaga sinensis Reduces Blood Lipid and Hepatic Lipid Accumulation by Restoring Gut Flora and Its Metabolites in a High Fat Diet–Induced Hyperlipidemia Rat
Source: Front Pharmacol. 2022 Sep 13;13:918505. doi: 10.3389/fphar.2022.918505 (PMC9514323; doi:10.3389/fphar.2022.918505)
Supplement: Supplementary file 2 [file DataSheet2.csv]

Peptide	Mass	Length	m/z	RT
AVFPSIVGR	944.5443	9	473.282	40.22
APGANPPTP	820.4079	9	411.2136	21.16
VSDPVN(+.98)GFR	990.4771	9	496.2493	17.59
EPAVVAAPVAK	1050.6073	11	526.3142	19.26
LTEAPLNPK	981.5494	9	491.7855	15.02
SGGTTM(+15.99)YPGIADR	1340.603	13	671.3112	15.9
AAPVAVAAPVAR	1091.645	12	546.8314	23.32
APVAVAAPVAR	1020.608	11	511.3144	20.53
TPLAAPVAK	866.5225	9	434.2715	15
VNTVTLP	742.4225	7	743.4343	34.91
IGGIGTVPVGR	1024.6029	11	513.3109	28.32
VAIPSQDTTR	1086.5669	10	544.2952	12.87
EVEPSDTIENVK	1358.6565	12	680.3376	20.23
AAPAIGY	661.3435	7	662.3552	23.18
AAPALGY	661.3435	7	662.3552	23.18
TITLEVEPSDTIENVKA	1857.9572	17	929.9905	49.48
TITLEVEPSDTIENVK	1786.92	16	894.4714	48.61
GGGYGSSGSGGGRGGSGGGY	1589.6454	20	795.8317	7.62
IINEPTAAALAYGLDK	1658.8879	16	830.4557	49.58
IINEPTAAAIAYGLDK	1658.8879	16	830.4557	49.58
EEEEEEEEDRSSDGMAAN(+.98)SSE	2358.8401	21	1180.4192	15.07
GPIGPQ(+.98)GQ(+.98)KGSDGPPGLPG	1716.8318	19	859.4276	42.49
SVGPPPAPGP	874.4548	10	438.2356	29.36
ANTVLSGGTTM(+15.99)YPGIADR	1838.8833	18	920.4534	34.73
